# Supplementary material for: Two new species of Tipula (Vestiplex) from Southern China based on morphological and molecular data, with redescription of Tipula (Vestiplex) bicalcarata (Diptera, Tipulidae, Tipulinae)
Source: Zookeys. 2017 Feb 23;(658):63–80. doi: 10.3897/zookeys.658.9738 (PMC5397758; doi:10.3897/zookeys.658.9738)
Supplement: XML Treatment for Tipula (Vestiplex) bicalcarata [file zookeys.658.9738-treatment1.xml]

<!DOCTYPE tp:taxon-treatment
  PUBLIC "-//TaxonX//DTD Taxonomic Treatment Publishing DTD v0 20100105//EN" "tax-treatment-NSO.dtd">
<tp:taxon-treatment xmlns:tp="http://www.plazi.org/taxpub"><tp:treatment-meta><kwd-group><label>Taxon classification</label><kwd><named-content content-type="kingdom">Animalia</named-content></kwd><kwd><named-content content-type="order">Diptera</named-content></kwd><kwd><named-content content-type="family">Tipulidae</named-content></kwd></kwd-group><mixed-citation publication-type="journal"><person-group><name><surname>Men</surname><given-names>Qiu-Lei</given-names></name><name><surname>Young</surname><given-names>Chen W.</given-names></name><name><surname>Starkevich</surname><given-names>Pavel</given-names></name><name><surname>Yu</surname><given-names>Yong-Fu</given-names></name><name><surname>Lei</surname><given-names>Xiao-Ping</given-names></name></person-group><article-title>Two new species of <tp:taxon-name><tp:taxon-name-part taxon-name-part-type="genus">Tipula</tp:taxon-name-part> (<tp:taxon-name-part taxon-name-part-type="subgenus">Vestiplex</tp:taxon-name-part>)</tp:taxon-name> from Southern China based on morphological and molecular data, with redescription of <tp:taxon-name><tp:taxon-name-part taxon-name-part-type="genus">Tipula</tp:taxon-name-part> (<tp:taxon-name-part taxon-name-part-type="subgenus">Vestiplex</tp:taxon-name-part>) <tp:taxon-name-part taxon-name-part-type="species">bicalcarata</tp:taxon-name-part></tp:taxon-name> (<tp:taxon-name><tp:taxon-name-part taxon-name-part-type="order">Diptera</tp:taxon-name-part></tp:taxon-name>, <tp:taxon-name><tp:taxon-name-part taxon-name-part-type="family">Tipulidae</tp:taxon-name-part></tp:taxon-name>, <tp:taxon-name><tp:taxon-name-part taxon-name-part-type="subfamily">Tipulinae</tp:taxon-name-part></tp:taxon-name>)</article-title><source>Zookeys</source><day>23</day><month>2</month><year>2017</year><volume>2017</volume><issue>658</issue><fpage>63</fpage><lpage>80</lpage><pub-id pub-id-type="doi">10.3897/zookeys.658.9738</pub-id></mixed-citation></tp:treatment-meta><tp:nomenclature><tp:taxon-name>
            <tp:taxon-name-part taxon-name-part-type="genus">Tipula</tp:taxon-name-part> (<tp:taxon-name-part taxon-name-part-type="subgenus">Vestiplex</tp:taxon-name-part>) <tp:taxon-name-part taxon-name-part-type="species">bicalcarata</tp:taxon-name-part></tp:taxon-name><tp:taxon-authority>Savchenko, 1965</tp:taxon-authority></tp:nomenclature><tp:treatment-sec sec-type="diagnosis" id="SECID0ETZAG"><title>Diagnosis.</title><p>Body generally reddish brown in color (Figs <xref ref-type="fig" rid="F1">1–6</xref>). Ninth tergite separated by a deeply V-shaped notch, lateral angles produced into an ear-like lobe (Fig. <xref ref-type="fig" rid="F1">8</xref>). <!--PageBreak--><!--PageBreak--><!--PageBreak-->Gonocoxite extended into a long arm, directed caudally, widest at base and narrowed to apex (Figs <xref ref-type="fig" rid="F1">6–7</xref>).</p><fig id="F1" position="float" orientation="portrait"><label>Figures 1–13.</label><caption><p>
          <tp:taxon-name><tp:taxon-name-part taxon-name-part-type="genus">Tipula</tp:taxon-name-part> (<tp:taxon-name-part taxon-name-part-type="subgenus">Vestiplex</tp:taxon-name-part>) <tp:taxon-name-part taxon-name-part-type="species">bicalcarata</tp:taxon-name-part></tp:taxon-name> <bold>1</bold> thorax, lateral view <bold>2</bold> thorax, dorsal view <bold>3</bold> head, dorsal view <bold>4</bold> wing <bold>5</bold> abdomen and hypopygium, lateral view <bold>6</bold> hypopygium, lateral view <bold>7</bold> hypopygium, lateral view <bold>8</bold> hypopygium, dorsal view <bold>9</bold> hypopygium, ventral view <bold>10</bold> tergite nine, ventral view <bold>11</bold> inner gonostylus and outer gonostylus <bold>12</bold> sperm pump, lateral view <bold>13</bold> sperm pump, dorsal view. Abbreviation: <abbrev xmlns:xlink="http://www.w3.org/1999/xlink" xlink:title="anterior immovable apodeme" id="ABBRID0EZ2AG" xlink:type="simple">AIA</abbrev>, anterior immovable apodeme; <abbrev xmlns:xlink="http://www.w3.org/1999/xlink" xlink:title="compressor apodeme" id="ABBRID0E42AG" xlink:type="simple">CA</abbrev>, compressor apodeme; <abbrev xmlns:xlink="http://www.w3.org/1999/xlink" xlink:title="gonocoxite" id="ABBRID0EB3AG" xlink:type="simple">goncx</abbrev>, gonocoxite; <abbrev xmlns:xlink="http://www.w3.org/1999/xlink" xlink:title="inner gonostylus" id="ABBRID0EF3AG" xlink:type="simple">i gonst</abbrev>, inner gonostylus; <abbrev xmlns:xlink="http://www.w3.org/1999/xlink" xlink:title="outer gonostylus" id="ABBRID0EJ3AG" xlink:type="simple">o gonst</abbrev>, outer gonostylus; <abbrev xmlns:xlink="http://www.w3.org/1999/xlink" xlink:title="posterior immovable apodeme" id="ABBRID0EN3AG" xlink:type="simple">PIA</abbrev>, posterior immovable apodeme.</p></caption><graphic xmlns:xlink="http://www.w3.org/1999/xlink" xlink:href="zookeys-658-063-g001.jpg" position="float" orientation="portrait" xlink:type="simple" id="oo_123569.jpg"/></fig></tp:treatment-sec><tp:treatment-sec sec-type="redescription" id="SECID0EW3AG"><title>Redescription.</title><p>Male. Length: <italic>Body</italic>: 12.5–13.0 mm (excluding antenna, n = 5); <italic>Wing</italic>: 19.0–19.5 mm (n = 5); <italic>Antenna</italic>: 4.3–4.5 mm (n = 5).</p><p>
            <italic>Head</italic>. Reddish-brown except as noted. Vertex without marking (Fig. <xref ref-type="fig" rid="F1">3</xref>). Antenna reddish-brown, 13-segmented, bent backward extending to root of halteres; scape cylindrical, expanded apically; pedicel short, hemispherical; each flagellomere subequal in length, basal enlargement black with abundant black verticils, longest ones subequal to length of corresponding flagellomeres. Palpi with basal three segments reddish-brown, last one black.</p><p>
            <italic>Thorax</italic>. Generally reddish-brown except as noted. Pronotum light yellow laterally, gradually becoming reddish-brown, black medially (Figs <xref ref-type="fig" rid="F1">1–2</xref>). Prescutum with three light brown stripes, median one marginally suffused with brown at basal half, humeral angle with a black marking at lateral side (Figs <xref ref-type="fig" rid="F1">1–2</xref>). Scutum with two light brown markings (Fig. <xref ref-type="fig" rid="F1">2</xref>). Scutellum with dark median stripe. Postnotum wholly reddish-brown. Pleura entirely reddish brown (Fig. <xref ref-type="fig" rid="F1">1</xref>). Legs slender, coxae, trochanters and femora reddish-brown, tibiae and tarsi light brown. Halteres stem reddish-brown, knob darker. Wings reddish-brown, cells c and sc darker than ground color; stigma dark brown; Rs suffused with dark brown at origin point; discal cell transparent; some large hyaline areas at cells m and a (Fig. <xref ref-type="fig" rid="F1">4</xref>). Venation: R<sub>1+2</sub> entire, discal cell narrow, elongated, petiole of cell m<sub>1</sub> distinctly shorter than discal cell (Fig. <xref ref-type="fig" rid="F1">4</xref>).</p><p>
            <italic>Abdomen</italic>. Generally reddish brown except as noted. Abdominal tergites with brown lateral stripes (Fig. <xref ref-type="fig" rid="F1">5</xref>). Hypopygium brown (Fig. <xref ref-type="fig" rid="F1">6</xref>). Tergite nine with a deeply V-shaped notch, separated medially into two parts, produced into ear-like lobe in lateral angle, beneath it with a dark plate on ventral side (Figs <xref ref-type="fig" rid="F1">8</xref>, <xref ref-type="fig" rid="F1">10</xref>). Sternite nine broad, not fused with tergite nine (Figs <xref ref-type="fig" rid="F1">6–7</xref>, <xref ref-type="fig" rid="F1">9</xref>). Gonocoxite extended into a long arm, directed caudally, widest at base, tapering to apex, ventrally of gonocoxite with a central band of long black setae (Figs <xref ref-type="fig" rid="F1">5–9</xref>). Outer gonostylus elongated, thin, generally curled as a tube (Fig. <xref ref-type="fig" rid="F1">11</xref>). Inner gonostylus tapering to apex, terminating in a black beak, with horn-shaped process on its dorsal side (Fig. <xref ref-type="fig" rid="F1">11</xref>).</p><p>
            <italic>Sperm pump</italic>. Compressor apodeme fan-shaped with two rounded extensions marginally (Fig. <xref ref-type="fig" rid="F1">11</xref>), forming a 45° angle with posterior immovable apodeme (Fig. <xref ref-type="fig" rid="F1">12</xref>). Posterior immovable apodeme distinctly shorter than compressor apodeme, gradually narrowed to apex (Fig. <xref ref-type="fig" rid="F1">12</xref>). Anterior immovable apodeme short, gradually narrowed to apex (Fig. <xref ref-type="fig" rid="F1">12</xref>). Aedeagus tubular, almost 3.0 times longer than sperm pump, acute apically (Fig. <xref ref-type="fig" rid="F1">12</xref>).</p></tp:treatment-sec><tp:treatment-sec sec-type="material" id="SECID0EKABG"><title>Examined material.</title><p>3 males, Guizhou Province, Fanjingshan Mountain, <named-content xmlns:xlink="http://www.w3.org/1999/xlink" content-type="dwc:verbatimCoordinates" xlink:type="simple"><named-content content-type="geo-json" specific-use="{&#34;type&#34;:&#34;Point&#34;,&#34;coordinates&#34;:[108.633333,27.916667]}" id="NCID0ETABG" xlink:type="simple">27°55'N, 108°38'E</named-content></named-content>﻿, 12 June 2015, Guoxi Xue leg. 2 males, Guangxi Zhuang Autonomous Region, Dayaoshan Mountain, <named-content xmlns:xlink="http://www.w3.org/1999/xlink" content-type="dwc:verbatimCoordinates" xlink:type="simple"><named-content content-type="geo-json" specific-use="{&#34;type&#34;:&#34;Point&#34;,&#34;coordinates&#34;:[110.183333,24.133333]}" id="NCID0E2ABG" xlink:type="simple">24°08'N, 110°11'E</named-content></named-content>, 14 May 2016.</p></tp:treatment-sec><tp:treatment-sec sec-type="distribution" id="SECID0EABBG"><title>Distribution.</title><p>China (Beibei, Chongqing; new distribution records in China: Fanjingshan Mountain, Guizhou Province; Dayaoshan Mountain, Guangxi Zhuang Autonomous Region, see Fig. <xref ref-type="fig" rid="F6">40</xref>).</p><!--PageBreak--></tp:treatment-sec><tp:treatment-sec><!--Section generated to contain objects referenced in tp:taxon-treatment.--><fig id="F6" position="float" orientation="portrait"><label>Figure 40.</label><caption><p>Geographic distribution of the species examined: <tp:taxon-name><tp:taxon-name-part taxon-name-part-type="genus">Tipula</tp:taxon-name-part> (<tp:taxon-name-part taxon-name-part-type="subgenus">Vestiplex</tp:taxon-name-part>) <tp:taxon-name-part taxon-name-part-type="species">bicalcarata</tp:taxon-name-part></tp:taxon-name> (●), <tp:taxon-name><tp:taxon-name-part taxon-name-part-type="genus">Tipula</tp:taxon-name-part> (<tp:taxon-name-part taxon-name-part-type="subgenus">Vestiplex</tp:taxon-name-part>) <tp:taxon-name-part taxon-name-part-type="species">leigongshanensis</tp:taxon-name-part></tp:taxon-name> sp. n. (★), <tp:taxon-name><tp:taxon-name-part taxon-name-part-type="genus">Tipula</tp:taxon-name-part> (<tp:taxon-name-part taxon-name-part-type="subgenus">Vestiplex</tp:taxon-name-part>) <tp:taxon-name-part taxon-name-part-type="species">maoershanensis</tp:taxon-name-part></tp:taxon-name> sp. n. (■).</p></caption><graphic xmlns:xlink="http://www.w3.org/1999/xlink" xlink:href="zookeys-658-063-g006.jpg" position="float" orientation="portrait" xlink:type="simple" id="oo_123574.jpg"/></fig></tp:treatment-sec></tp:taxon-treatment>
