# Supplementary material for: Two new species of Tipula (Vestiplex) from Southern China based on morphological and molecular data, with redescription of Tipula (Vestiplex) bicalcarata (Diptera, Tipulidae, Tipulinae)
Source: Zookeys. 2017 Feb 23;(658):63–80. doi: 10.3897/zookeys.658.9738 (PMC5397758; doi:10.3897/zookeys.658.9738)
Supplement: XML Treatment for Tipula (Vestiplex) leigongshanensis [file zookeys.658.9738-treatment2.xml]

<!DOCTYPE tp:taxon-treatment
  PUBLIC "-//TaxonX//DTD Taxonomic Treatment Publishing DTD v0 20100105//EN" "tax-treatment-NSO.dtd">
<tp:taxon-treatment xmlns:tp="http://www.plazi.org/taxpub"><tp:treatment-meta><kwd-group><label>Taxon classification</label><kwd><named-content content-type="kingdom">Animalia</named-content></kwd><kwd><named-content content-type="order">Diptera</named-content></kwd><kwd><named-content content-type="family">Tipulidae</named-content></kwd></kwd-group><mixed-citation publication-type="journal"><person-group><name><surname>Men</surname><given-names>Qiu-Lei</given-names></name><name><surname>Young</surname><given-names>Chen W.</given-names></name><name><surname>Starkevich</surname><given-names>Pavel</given-names></name><name><surname>Yu</surname><given-names>Yong-Fu</given-names></name><name><surname>Lei</surname><given-names>Xiao-Ping</given-names></name></person-group><article-title>Two new species of <tp:taxon-name><tp:taxon-name-part taxon-name-part-type="genus">Tipula</tp:taxon-name-part> (<tp:taxon-name-part taxon-name-part-type="subgenus">Vestiplex</tp:taxon-name-part>)</tp:taxon-name> from Southern China based on morphological and molecular data, with redescription of <tp:taxon-name><tp:taxon-name-part taxon-name-part-type="genus">Tipula</tp:taxon-name-part> (<tp:taxon-name-part taxon-name-part-type="subgenus">Vestiplex</tp:taxon-name-part>) <tp:taxon-name-part taxon-name-part-type="species">bicalcarata</tp:taxon-name-part></tp:taxon-name> (<tp:taxon-name><tp:taxon-name-part taxon-name-part-type="order">Diptera</tp:taxon-name-part></tp:taxon-name>, <tp:taxon-name><tp:taxon-name-part taxon-name-part-type="family">Tipulidae</tp:taxon-name-part></tp:taxon-name>, <tp:taxon-name><tp:taxon-name-part taxon-name-part-type="subfamily">Tipulinae</tp:taxon-name-part></tp:taxon-name>)</article-title><source>Zookeys</source><day>23</day><month>2</month><year>2017</year><volume>2017</volume><issue>658</issue><fpage>63</fpage><lpage>80</lpage><pub-id pub-id-type="doi">10.3897/zookeys.658.9738</pub-id></mixed-citation></tp:treatment-meta><tp:nomenclature><tp:taxon-name>
            <tp:taxon-name-part taxon-name-part-type="genus">Tipula</tp:taxon-name-part> (<tp:taxon-name-part taxon-name-part-type="subgenus">Vestiplex</tp:taxon-name-part>) <tp:taxon-name-part taxon-name-part-type="species">leigongshanensis</tp:taxon-name-part><object-id xmlns:xlink="http://www.w3.org/1999/xlink" content-type="zoobank" xlink:type="simple">http://zoobank.org/46AEB6CF-724D-4965-A698-A3B43E822DC6</object-id></tp:taxon-name><tp:taxon-authority>Men &amp; Young</tp:taxon-authority><tp:taxon-status xmlns:xlink="http://www.w3.org/1999/xlink" xlink:type="simple">sp. n.</tp:taxon-status></tp:nomenclature><tp:treatment-sec sec-type="diagnosis" id="SECID0EVCBG"><title>Diagnosis.</title><p>Body generally brown in coloration (Figs <xref ref-type="fig" rid="F2">14–19</xref>). Hypopygium expanded and black (Fig. <xref ref-type="fig" rid="F2">19</xref>). Sternite nine with a pair of nail-shaped processes (Figs <xref ref-type="fig" rid="F2">19–20</xref>). Gonocoxite produced into a bird-head-shaped lobe (Figs <xref ref-type="fig" rid="F2">19–20</xref>).</p><fig id="F2" position="float" orientation="portrait"><label>Figures 14–25.</label><caption><p>
          <tp:taxon-name><tp:taxon-name-part taxon-name-part-type="genus">Tipula</tp:taxon-name-part> (<tp:taxon-name-part taxon-name-part-type="subgenus">Vestiplex</tp:taxon-name-part>) <tp:taxon-name-part taxon-name-part-type="species">leigongshanensis</tp:taxon-name-part></tp:taxon-name>, sp. n. <bold>14</bold> thorax, lateral view <bold>15</bold> thorax, dorsal view <bold>16</bold> head, dorsal view <bold>17</bold> wing <bold>18</bold> abdomen and hypopygium, lateral view <bold>19</bold> hypopygium, lateral view <bold>20</bold> hypopygium, lateral view <bold>21</bold> hypopygium, ventral view <bold>22</bold> tergite nine, dorsal view <bold>23</bold> inner gonostylus and outer gonostylus <bold>24</bold> sperm pump, lateral view <bold>25</bold> sperm pump, dorsal view. Abbreviation: <abbrev xmlns:xlink="http://www.w3.org/1999/xlink" xlink:title="anterior immovable apodeme" id="ABBRID0EZEBG" xlink:type="simple">AIA</abbrev>, anterior immovable apodeme; <abbrev xmlns:xlink="http://www.w3.org/1999/xlink" xlink:title="compressor apodeme" id="ABBRID0E4EBG" xlink:type="simple">CA</abbrev>, compressor apodeme; <abbrev xmlns:xlink="http://www.w3.org/1999/xlink" xlink:title="gonocoxite" id="ABBRID0EBFBG" xlink:type="simple">goncx</abbrev>, gonocoxite; <abbrev xmlns:xlink="http://www.w3.org/1999/xlink" xlink:title="inner gonostylus" id="ABBRID0EFFBG" xlink:type="simple">i gonst</abbrev>, inner gonostylus; <abbrev xmlns:xlink="http://www.w3.org/1999/xlink" xlink:title="outer gonostylus" id="ABBRID0EJFBG" xlink:type="simple">o gonst</abbrev>, outer gonostylus; <abbrev xmlns:xlink="http://www.w3.org/1999/xlink" xlink:title="posterior immovable apodeme" id="ABBRID0ENFBG" xlink:type="simple">PIA</abbrev>, posterior immovable apodeme.</p></caption><graphic xmlns:xlink="http://www.w3.org/1999/xlink" xlink:href="zookeys-658-063-g002.jpg" position="float" orientation="portrait" xlink:type="simple" id="oo_123570.jpg"/></fig></tp:treatment-sec><tp:treatment-sec sec-type="description" id="SECID0EWFBG"><title>Description.</title><p>Male. Length: <italic>Body</italic>: 11.5–12.0 mm (excluding antenna, n = 4); <italic>Wing</italic>: 16.0–16.5 mm (n = 4); <italic>Antenna</italic>: 4.5–4.7 mm (n = 4).</p><p>
            <italic>Head</italic>. Generally reddish brown except as noted. Rostrum light brown with brownish nasus (Fig. <xref ref-type="fig" rid="F2">14</xref>). Antenna 13-segmented, bent backward extending to root of first abdominal segment; scape reddish-brown, cylindrical, expanded apically; pedicel reddish-brown, short; flagellum brown, flagellomere subequal in length, basal enlargement black with abundant black verticils, longest ones subequal to length of corresponding flagellomeres. Palpi entirely reddish brown. Vertex without marking (Fig. <xref ref-type="fig" rid="F2">16</xref>).</p><p>
            <italic>Thorax</italic>. Generally brown except as noted. Pronotum brown, becoming black medially. Prescutum with three brown stripes. Scutum with two dark brown markings (Fig. <xref ref-type="fig" rid="F2">15</xref>). Scutellum with a dark median stripe (Fig. <xref ref-type="fig" rid="F2">15</xref>). Postnotum entirely brown. Pleura reddish-brown, tinged with brown at anepimeron and anepisternum (Fig. <xref ref-type="fig" rid="F2">14</xref>). Legs slender, coxae and trochanters brown, femora brown with tip black, tibiae, and tarsi black. Halteres with stem brown, knob darker. Wings reddish-brown, cells c and sc darker than ground color; stigma dark brown; Rs suffused with dark brown at origin point; discal cell transparent; several large hyaline areas at cells r, m and a (Fig. <xref ref-type="fig" rid="F2">17</xref>). Venation: R<sub>1+2</sub> entire, discal cell narrow, elongated, petiole of cell m<sub>1</sub> distinctly shorter than discal cell (Fig. <xref ref-type="fig" rid="F2">17</xref>).</p><p>
            <italic>Abdomen</italic> with basal four segments brown, remaining segments generally darker, with black distinct median and lateral stripes, sternites entirely reddish-brown (Fig. <xref ref-type="fig" rid="F2">18</xref>). Hypopygium black (Fig. <xref ref-type="fig" rid="F2">19</xref>). Tergite nine separated medially into two parts, connected with membranous extension, hind margin of tergite nine forming W-shaped emargination (Fig. <xref ref-type="fig" rid="F2">22</xref>). Ventrad of tergite nine with two semi-triangular process (Fig. <xref ref-type="fig" rid="F2">22</xref>). Sternite nine broad, not fused with tergite nine, with a pair of nail-shaped processes arising from lateral sides, caudally directed, densely covered with long black setae (Figs <xref ref-type="fig" rid="F2">19–21</xref>). Gonocoxite produced into bird-head-shaped lobe, with small light-colored depression on base (Figs <xref ref-type="fig" rid="F2">19–20</xref>). Outer gonostylus elongated, thin, generally curled as a tube (Fig. <xref ref-type="fig" rid="F2">23</xref>). Inner gonostylus produced into black beak, with horn-shaped process on its dorsal side (Fig. <xref ref-type="fig" rid="F2">23</xref>).</p><p>
            <italic>Sperm pump</italic> with compressor apodeme V-shaped, forming a 55° angle with posterior immovable apodeme (Figs <xref ref-type="fig" rid="F2">24–25</xref>). Posterior immovable apodeme distinctly shorter than compressor apodeme, gradually narrowed to apex (Fig. <xref ref-type="fig" rid="F2">24</xref>). Anterior immovable apodeme short, gradually narrowed to apex (Fig. <xref ref-type="fig" rid="F2">24</xref>). Aedeagus tubular, almost 2.5 times longer than sperm pump, acute apically (Fig. <xref ref-type="fig" rid="F2">24</xref>).</p></tp:treatment-sec><tp:treatment-sec sec-type="type material" id="SECID0ECJBG"><title>Type material.</title><p>
            <bold>Holotype</bold> male. <bold>CHINA</bold>: Guizhou Province, Leigongshan Mountain, <named-content xmlns:xlink="http://www.w3.org/1999/xlink" content-type="dwc:verbatimCoordinates" xlink:type="simple"><named-content content-type="geo-json" specific-use="{&#34;type&#34;:&#34;Point&#34;,&#34;coordinates&#34;:[108.216667,26.350000]}" id="NCID0EPJBG" xlink:type="simple">26°21'N, 108°13'E</named-content></named-content>, 2 June 2015, Guoxi Xue leg. <bold>Paratype.</bold> 1 male, same data as holotype. 2 males, Guizhou Province, Leigongshan Mountain, <named-content xmlns:xlink="http://www.w3.org/1999/xlink" content-type="dwc:verbatimCoordinates" xlink:type="simple"><named-content content-type="geo-json" specific-use="{&#34;type&#34;:&#34;Point&#34;,&#34;coordinates&#34;:[108.216667,26.350000]}" id="NCID0EZJBG" xlink:type="simple">26°21'N, 108°13'E</named-content></named-content>, 14 May 2016, Qiulei Men leg.</p><!--PageBreak--><!--PageBreak--></tp:treatment-sec><tp:treatment-sec sec-type="distribution" id="SECID0EAKBG"><title>Distribution.</title><p>China (Leigongshan Mountain, Guizhou Province, Fig. <xref ref-type="fig" rid="F6">40</xref>).</p></tp:treatment-sec><tp:treatment-sec sec-type="remarks" id="SECID0EKKBG"><title>Remarks.</title><p>The new species is placed in subgenus <tp:taxon-name><tp:taxon-name-part taxon-name-part-type="genus">Tipula</tp:taxon-name-part> (<tp:taxon-name-part taxon-name-part-type="subgenus">Vestiplex</tp:taxon-name-part>)</tp:taxon-name> because of its male hypopygium with elongated gonocoxite, which is also supported by the results of the molecular analysis (Fig. <xref ref-type="fig" rid="F5">39</xref>). The new species is mostly similar to <tp:taxon-name><tp:taxon-name-part taxon-name-part-type="genus">Tipula</tp:taxon-name-part> (<tp:taxon-name-part taxon-name-part-type="subgenus">Vestiplex</tp:taxon-name-part>) <tp:taxon-name-part taxon-name-part-type="species">sternotuberculata</tp:taxon-name-part></tp:taxon-name> Alexander, 1935, from Taiwan, China, in the body color and the structure of hypopygium. <tp:taxon-name><tp:taxon-name-part taxon-name-part-type="genus">Tipula</tp:taxon-name-part> (<tp:taxon-name-part taxon-name-part-type="subgenus">Vestiplex</tp:taxon-name-part>) <tp:taxon-name-part taxon-name-part-type="species">leigongshanensis</tp:taxon-name-part></tp:taxon-name> <abbrev xmlns:xlink="http://www.w3.org/1999/xlink" xlink:title="T. (P.) canadensis" id="ABBRID0E2LBG" xlink:type="simple">can</abbrev> be easily distinguished from the latter by the bird-headed distal end of gonocoxite (distal end of gonocoxite roundly expanded in <tp:taxon-name><tp:taxon-name-part taxon-name-part-type="genus">Tipula</tp:taxon-name-part> (<tp:taxon-name-part taxon-name-part-type="subgenus">Vestiplex</tp:taxon-name-part>) <tp:taxon-name-part taxon-name-part-type="species">sternotuberculata</tp:taxon-name-part></tp:taxon-name> as figure 32 in Alexander, 1935b), and the nail-shaped process on sternite nine distinctly thinner than that of <tp:taxon-name><tp:taxon-name-part taxon-name-part-type="genus">Tipula</tp:taxon-name-part> (<tp:taxon-name-part taxon-name-part-type="subgenus">Vestiplex</tp:taxon-name-part>) <tp:taxon-name-part taxon-name-part-type="species">sternotuberculata</tp:taxon-name-part></tp:taxon-name>. Moreover, pairwise genetic distance between these two species is 0.086 based on the Kimura-2-parameter model (the COI sequence of <tp:taxon-name><tp:taxon-name-part taxon-name-part-type="genus">Tipula</tp:taxon-name-part> (<tp:taxon-name-part taxon-name-part-type="subgenus">Vestiplex</tp:taxon-name-part>) <tp:taxon-name-part taxon-name-part-type="species">sternotuberculata</tp:taxon-name-part></tp:taxon-name> is unpublished data, provided by the second author). Of 40 interspecific comparisons of genetic distance values among known species, 33 are equal to or lower than 0.086, which could suggest significant genetic variation between the new species and <tp:taxon-name><tp:taxon-name-part taxon-name-part-type="genus">Tipula</tp:taxon-name-part> (<tp:taxon-name-part taxon-name-part-type="subgenus">Vestiplex</tp:taxon-name-part>) <tp:taxon-name-part taxon-name-part-type="species">sternotuberculata</tp:taxon-name-part></tp:taxon-name> (Table <xref ref-type="table" rid="T2">2</xref>).</p></tp:treatment-sec><tp:treatment-sec sec-type="etymology" id="SECID0E2NBG"><title>Etymology.</title><p>The specific epithet is a noun ‘<italic>leigongshan</italic>’ with Latin suffix ‘<italic>ensis</italic>’, referring to the type locality of the new species.</p></tp:treatment-sec><tp:treatment-sec><!--Section generated to contain objects referenced in tp:taxon-treatment.--><fig id="F6" position="float" orientation="portrait"><label>Figure 40.</label><caption><p>Geographic distribution of the species examined: <tp:taxon-name><tp:taxon-name-part taxon-name-part-type="genus">Tipula</tp:taxon-name-part> (<tp:taxon-name-part taxon-name-part-type="subgenus">Vestiplex</tp:taxon-name-part>) <tp:taxon-name-part taxon-name-part-type="species">bicalcarata</tp:taxon-name-part></tp:taxon-name> (●), <tp:taxon-name><tp:taxon-name-part taxon-name-part-type="genus">Tipula</tp:taxon-name-part> (<tp:taxon-name-part taxon-name-part-type="subgenus">Vestiplex</tp:taxon-name-part>) <tp:taxon-name-part taxon-name-part-type="species">leigongshanensis</tp:taxon-name-part></tp:taxon-name> sp. n. (★), <tp:taxon-name><tp:taxon-name-part taxon-name-part-type="genus">Tipula</tp:taxon-name-part> (<tp:taxon-name-part taxon-name-part-type="subgenus">Vestiplex</tp:taxon-name-part>) <tp:taxon-name-part taxon-name-part-type="species">maoershanensis</tp:taxon-name-part></tp:taxon-name> sp. n. (■).</p></caption><graphic xmlns:xlink="http://www.w3.org/1999/xlink" xlink:href="zookeys-658-063-g006.jpg" position="float" orientation="portrait" xlink:type="simple" id="oo_123574.jpg"/></fig><fig id="F5" position="float" orientation="portrait"><label>Figure 39.</label><caption><p>Maximum likelihood tree based on COI sequences of new species and some known species of <tp:taxon-name><tp:taxon-name-part taxon-name-part-type="genus">Tipula</tp:taxon-name-part> (<tp:taxon-name-part taxon-name-part-type="subgenus">Vestiplex</tp:taxon-name-part>)</tp:taxon-name> and <tp:taxon-name><tp:taxon-name-part taxon-name-part-type="genus">Tipula</tp:taxon-name-part> (<tp:taxon-name-part taxon-name-part-type="subgenus">Pterelachisus</tp:taxon-name-part>)</tp:taxon-name>. Green region represents species of <tp:taxon-name><tp:taxon-name-part taxon-name-part-type="genus">Tipula</tp:taxon-name-part> (<tp:taxon-name-part taxon-name-part-type="subgenus">Pterelachisus</tp:taxon-name-part>)</tp:taxon-name>; red region represents species of <tp:taxon-name><tp:taxon-name-part taxon-name-part-type="genus">Tipula</tp:taxon-name-part> (<tp:taxon-name-part taxon-name-part-type="subgenus">Vestiplex</tp:taxon-name-part>)</tp:taxon-name>; yellow region represents new species.</p></caption><graphic xmlns:xlink="http://www.w3.org/1999/xlink" xlink:href="zookeys-658-063-g005.jpg" position="float" orientation="portrait" xlink:type="simple" id="oo_123573.jpg"/></fig><table-wrap id="T2" position="float" orientation="portrait"><label>Table 2.</label><caption><p>Pairwise genetic distances for COI gene sequences of species examined in the present study.</p></caption><table id="TID0E52AG" rules="all"><tbody><tr><th rowspan="1" colspan="1">Species</th><th rowspan="1" colspan="1">
              <italic><abbrev xmlns:xlink="http://www.w3.org/1999/xlink" xlink:title="T. (V.) leigongshanensis" id="ABBRID0EYOAE" xlink:type="simple">lei</abbrev></italic>
            </th><th rowspan="1" colspan="1">
              <italic><abbrev xmlns:xlink="http://www.w3.org/1999/xlink" xlink:title="T. (V.) sternotuberculata" id="ABBRID0EBPAE" xlink:type="simple">ste-t</abbrev></italic>
            </th><th rowspan="1" colspan="1">
              <italic><abbrev xmlns:xlink="http://www.w3.org/1999/xlink" xlink:title="T. (V.) coxitalis" id="ABBRID0EKPAE" xlink:type="simple">cox</abbrev></italic>
            </th><th rowspan="1" colspan="1">
              <italic><abbrev xmlns:xlink="http://www.w3.org/1999/xlink" xlink:title="T. (V.) bicalcarata" id="ABBRID0ETPAE" xlink:type="simple">bic</abbrev></italic>
            </th><th rowspan="1" colspan="1">
              <italic><abbrev xmlns:xlink="http://www.w3.org/1999/xlink" xlink:title="T. (V.) maoershanensis" id="ABBRID0E3PAE" xlink:type="simple">mao</abbrev></italic>
            </th><th rowspan="1" colspan="1">
              <italic><abbrev xmlns:xlink="http://www.w3.org/1999/xlink" xlink:title="T. (P.) winthemi" id="ABBRID0EFQAE" xlink:type="simple">win</abbrev></italic>
            </th><th rowspan="1" colspan="1">
              <italic><abbrev xmlns:xlink="http://www.w3.org/1999/xlink" xlink:title="T. (P.) wahlgreni" id="ABBRID0EOQAE" xlink:type="simple">wah</abbrev></italic>
            </th><th rowspan="1" colspan="1">
              <italic>var</italic>
            </th><th rowspan="1" colspan="1">
              <italic><abbrev xmlns:xlink="http://www.w3.org/1999/xlink" xlink:title="T. (P.) submarmorata" id="ABBRID0E4QAE" xlink:type="simple">sub</abbrev></italic>
            </th><th rowspan="1" colspan="1">
              <italic><abbrev xmlns:xlink="http://www.w3.org/1999/xlink" xlink:title="T. (P.) stenostyla" id="ABBRID0EGRAE" xlink:type="simple">ste-s</abbrev></italic>
            </th><th rowspan="1" colspan="1">
              <italic><abbrev xmlns:xlink="http://www.w3.org/1999/xlink" xlink:title="T. (P.) pseudovariipennis" id="ABBRID0EPRAE" xlink:type="simple">pse</abbrev></italic>
            </th><th rowspan="1" colspan="1">
              <italic><abbrev xmlns:xlink="http://www.w3.org/1999/xlink" xlink:title="T. (P.) octomaculata" id="ABBRID0EYRAE" xlink:type="simple">oct</abbrev></italic>
            </th><th rowspan="1" colspan="1">
              <italic><abbrev xmlns:xlink="http://www.w3.org/1999/xlink" xlink:title="T. (P.) mutila" id="ABBRID0EBSAE" xlink:type="simple">mut</abbrev></italic>
            </th><th rowspan="1" colspan="1">
              <italic><abbrev xmlns:xlink="http://www.w3.org/1999/xlink" xlink:title="T. (P.) jutlandica" id="ABBRID0EKSAE" xlink:type="simple">jut</abbrev></italic>
            </th><th rowspan="1" colspan="1">
              <italic><abbrev xmlns:xlink="http://www.w3.org/1999/xlink" xlink:title="T. (P.) arctica" id="ABBRID0ETSAE" xlink:type="simple">arc</abbrev></italic>
            </th><th rowspan="1" colspan="1">
              <italic><abbrev xmlns:xlink="http://www.w3.org/1999/xlink" xlink:title="T. (P.) canadensis" id="ABBRID0E3SAE" xlink:type="simple">can</abbrev></italic>
            </th></tr><tr><td rowspan="1" colspan="1">
              <italic><abbrev xmlns:xlink="http://www.w3.org/1999/xlink" xlink:title="T. (V.) sternotuberculata" id="ABBRID0EGTAE" xlink:type="simple">ste-t</abbrev></italic>
            </td><td rowspan="1" colspan="1">0.086</td><td rowspan="1" colspan="1"/><td rowspan="1" colspan="1"/><td rowspan="1" colspan="1"/><td rowspan="1" colspan="1"/><td rowspan="1" colspan="1"/><td rowspan="1" colspan="1"/><td rowspan="1" colspan="1"/><td rowspan="1" colspan="1"/><td rowspan="1" colspan="1"/><td rowspan="1" colspan="1"/><td rowspan="1" colspan="1"/><td rowspan="1" colspan="1"/><td rowspan="1" colspan="1"/><td rowspan="1" colspan="1"/><td rowspan="1" colspan="1"/></tr><tr><td rowspan="1" colspan="1">
              <italic><abbrev xmlns:xlink="http://www.w3.org/1999/xlink" xlink:title="T. (V.) coxitalis" id="ABBRID0EAVAE" xlink:type="simple">cox</abbrev></italic>
            </td><td rowspan="1" colspan="1">0.042</td><td rowspan="1" colspan="1">0.084</td><td rowspan="1" colspan="1"/><td rowspan="1" colspan="1"/><td rowspan="1" colspan="1"/><td rowspan="1" colspan="1"/><td rowspan="1" colspan="1"/><td rowspan="1" colspan="1"/><td rowspan="1" colspan="1"/><td rowspan="1" colspan="1"/><td rowspan="1" colspan="1"/><td rowspan="1" colspan="1"/><td rowspan="1" colspan="1"/><td rowspan="1" colspan="1"/><td rowspan="1" colspan="1"/><td rowspan="1" colspan="1"/></tr><tr><td rowspan="1" colspan="1">
              <italic><abbrev xmlns:xlink="http://www.w3.org/1999/xlink" xlink:title="T. (V.) bicalcarata" id="ABBRID0E1WAE" xlink:type="simple">bic</abbrev></italic>
            </td><td rowspan="1" colspan="1">0.059</td><td rowspan="1" colspan="1">0.088</td><td rowspan="1" colspan="1">0.057</td><td rowspan="1" colspan="1"/><td rowspan="1" colspan="1"/><td rowspan="1" colspan="1"/><td rowspan="1" colspan="1"/><td rowspan="1" colspan="1"/><td rowspan="1" colspan="1"/><td rowspan="1" colspan="1"/><td rowspan="1" colspan="1"/><td rowspan="1" colspan="1"/><td rowspan="1" colspan="1"/><td rowspan="1" colspan="1"/><td rowspan="1" colspan="1"/><td rowspan="1" colspan="1"/></tr><tr><td rowspan="1" colspan="1">
              <italic><abbrev xmlns:xlink="http://www.w3.org/1999/xlink" xlink:title="T. (V.) maoershanensis" id="ABBRID0EUYAE" xlink:type="simple">mao</abbrev></italic>
            </td><td rowspan="1" colspan="1">0.047</td><td rowspan="1" colspan="1">0.091</td><td rowspan="1" colspan="1">0.040</td><td rowspan="1" colspan="1">0.028</td><td rowspan="1" colspan="1"/><td rowspan="1" colspan="1"/><td rowspan="1" colspan="1"/><td rowspan="1" colspan="1"/><td rowspan="1" colspan="1"/><td rowspan="1" colspan="1"/><td rowspan="1" colspan="1"/><td rowspan="1" colspan="1"/><td rowspan="1" colspan="1"/><td rowspan="1" colspan="1"/><td rowspan="1" colspan="1"/><td rowspan="1" colspan="1"/></tr><tr><td rowspan="1" colspan="1">
              <italic><abbrev xmlns:xlink="http://www.w3.org/1999/xlink" xlink:title="T. (P.) winthemi" id="ABBRID0EO1AE" xlink:type="simple">win</abbrev></italic>
            </td><td rowspan="1" colspan="1">0.117</td><td rowspan="1" colspan="1">0.126</td><td rowspan="1" colspan="1">0.119</td><td rowspan="1" colspan="1">0.105</td><td rowspan="1" colspan="1">0.109</td><td rowspan="1" colspan="1"/><td rowspan="1" colspan="1"/><td rowspan="1" colspan="1"/><td rowspan="1" colspan="1"/><td rowspan="1" colspan="1"/><td rowspan="1" colspan="1"/><td rowspan="1" colspan="1"/><td rowspan="1" colspan="1"/><td rowspan="1" colspan="1"/><td rowspan="1" colspan="1"/><td rowspan="1" colspan="1"/></tr><tr><td rowspan="1" colspan="1">
              <italic><abbrev xmlns:xlink="http://www.w3.org/1999/xlink" xlink:title="T. (P.) wahlgreni" id="ABBRID0EI3AE" xlink:type="simple">wah</abbrev></italic>
            </td><td rowspan="1" colspan="1">0.138</td><td rowspan="1" colspan="1">0.139</td><td rowspan="1" colspan="1">0.136</td><td rowspan="1" colspan="1">0.128</td><td rowspan="1" colspan="1">0.132</td><td rowspan="1" colspan="1">0.067</td><td rowspan="1" colspan="1"/><td rowspan="1" colspan="1"/><td rowspan="1" colspan="1"/><td rowspan="1" colspan="1"/><td rowspan="1" colspan="1"/><td rowspan="1" colspan="1"/><td rowspan="1" colspan="1"/><td rowspan="1" colspan="1"/><td rowspan="1" colspan="1"/><td rowspan="1" colspan="1"/></tr><tr><td rowspan="1" colspan="1">
              <italic>var</italic>
            </td><td rowspan="1" colspan="1">0.126</td><td rowspan="1" colspan="1">0.132</td><td rowspan="1" colspan="1">0.124</td><td rowspan="1" colspan="1">0.118</td><td rowspan="1" colspan="1">0.118</td><td rowspan="1" colspan="1">0.057</td><td rowspan="1" colspan="1">0.077</td><td rowspan="1" colspan="1"/><td rowspan="1" colspan="1"/><td rowspan="1" colspan="1"/><td rowspan="1" colspan="1"/><td rowspan="1" colspan="1"/><td rowspan="1" colspan="1"/><td rowspan="1" colspan="1"/><td rowspan="1" colspan="1"/><td rowspan="1" colspan="1"/></tr><tr><td rowspan="1" colspan="1">
              <italic><abbrev xmlns:xlink="http://www.w3.org/1999/xlink" xlink:title="T. (P.) submarmorata" id="ABBRID0EZ6AE" xlink:type="simple">sub</abbrev></italic>
            </td><td rowspan="1" colspan="1">0.138</td><td rowspan="1" colspan="1">0.141</td><td rowspan="1" colspan="1">0.134</td><td rowspan="1" colspan="1">0.130</td><td rowspan="1" colspan="1">0.132</td><td rowspan="1" colspan="1">0.062</td><td rowspan="1" colspan="1">0.089</td><td rowspan="1" colspan="1">0.034</td><td rowspan="1" colspan="1"/><td rowspan="1" colspan="1"/><td rowspan="1" colspan="1"/><td rowspan="1" colspan="1"/><td rowspan="1" colspan="1"/><td rowspan="1" colspan="1"/><td rowspan="1" colspan="1"/><td rowspan="1" colspan="1"/></tr><tr><td rowspan="1" colspan="1">
              <italic><abbrev xmlns:xlink="http://www.w3.org/1999/xlink" xlink:title="T. (P.) stenostyla" id="ABBRID0EUBAG" xlink:type="simple">ste-s</abbrev></italic>
            </td><td rowspan="1" colspan="1">0.132</td><td rowspan="1" colspan="1">0.128</td><td rowspan="1" colspan="1">0.132</td><td rowspan="1" colspan="1">0.111</td><td rowspan="1" colspan="1">0.118</td><td rowspan="1" colspan="1">0.038</td><td rowspan="1" colspan="1">0.084</td><td rowspan="1" colspan="1">0.079</td><td rowspan="1" colspan="1">0.072</td><td rowspan="1" colspan="1"/><td rowspan="1" colspan="1"/><td rowspan="1" colspan="1"/><td rowspan="1" colspan="1"/><td rowspan="1" colspan="1"/><td rowspan="1" colspan="1"/><td rowspan="1" colspan="1"/></tr><tr><td rowspan="1" colspan="1">
              <italic><abbrev xmlns:xlink="http://www.w3.org/1999/xlink" xlink:title="T. (P.) pseudovariipennis" id="ABBRID0EODAG" xlink:type="simple">pse</abbrev></italic>
            </td><td rowspan="1" colspan="1">0.138</td><td rowspan="1" colspan="1">0.134</td><td rowspan="1" colspan="1">0.130</td><td rowspan="1" colspan="1">0.130</td><td rowspan="1" colspan="1">0.130</td><td rowspan="1" colspan="1">0.069</td><td rowspan="1" colspan="1">0.085</td><td rowspan="1" colspan="1">0.019</td><td rowspan="1" colspan="1">0.041</td><td rowspan="1" colspan="1">0.088</td><td rowspan="1" colspan="1"/><td rowspan="1" colspan="1"/><td rowspan="1" colspan="1"/><td rowspan="1" colspan="1"/><td rowspan="1" colspan="1"/><td rowspan="1" colspan="1"/></tr><tr><td rowspan="1" colspan="1">
              <italic><abbrev xmlns:xlink="http://www.w3.org/1999/xlink" xlink:title="T. (P.) octomaculata" id="ABBRID0EIFAG" xlink:type="simple">oct</abbrev></italic>
            </td><td rowspan="1" colspan="1">0.134</td><td rowspan="1" colspan="1">0.134</td><td rowspan="1" colspan="1">0.136</td><td rowspan="1" colspan="1">0.121</td><td rowspan="1" colspan="1">0.119</td><td rowspan="1" colspan="1">0.054</td><td rowspan="1" colspan="1">0.086</td><td rowspan="1" colspan="1">0.080</td><td rowspan="1" colspan="1">0.084</td><td rowspan="1" colspan="1">0.064</td><td rowspan="1" colspan="1">0.082</td><td rowspan="1" colspan="1"/><td rowspan="1" colspan="1"/><td rowspan="1" colspan="1"/><td rowspan="1" colspan="1"/><td rowspan="1" colspan="1"/></tr><tr><td rowspan="1" colspan="1">
              <italic><abbrev xmlns:xlink="http://www.w3.org/1999/xlink" xlink:title="T. (P.) mutila" id="ABBRID0ECHAG" xlink:type="simple">mut</abbrev></italic>
            </td><td rowspan="1" colspan="1">0.134</td><td rowspan="1" colspan="1">0.134</td><td rowspan="1" colspan="1">0.140</td><td rowspan="1" colspan="1">0.128</td><td rowspan="1" colspan="1">0.138</td><td rowspan="1" colspan="1">0.075</td><td rowspan="1" colspan="1">0.028</td><td rowspan="1" colspan="1">0.085</td><td rowspan="1" colspan="1">0.089</td><td rowspan="1" colspan="1">0.082</td><td rowspan="1" colspan="1">0.094</td><td rowspan="1" colspan="1">0.087</td><td rowspan="1" colspan="1"/><td rowspan="1" colspan="1"/><td rowspan="1" colspan="1"/><td rowspan="1" colspan="1"/></tr><tr><td rowspan="1" colspan="1">
              <italic><abbrev xmlns:xlink="http://www.w3.org/1999/xlink" xlink:title="T. (P.) jutlandica" id="ABBRID0E3IAG" xlink:type="simple">jut</abbrev></italic>
            </td><td rowspan="1" colspan="1">0.128</td><td rowspan="1" colspan="1">0.132</td><td rowspan="1" colspan="1">0.124</td><td rowspan="1" colspan="1">0.117</td><td rowspan="1" colspan="1">0.117</td><td rowspan="1" colspan="1">0.039</td><td rowspan="1" colspan="1">0.074</td><td rowspan="1" colspan="1">0.077</td><td rowspan="1" colspan="1">0.081</td><td rowspan="1" colspan="1">0.054</td><td rowspan="1" colspan="1">0.077</td><td rowspan="1" colspan="1">0.066</td><td rowspan="1" colspan="1">0.081</td><td rowspan="1" colspan="1"/><td rowspan="1" colspan="1"/><td rowspan="1" colspan="1"/></tr><tr><td rowspan="1" colspan="1">
              <italic><abbrev xmlns:xlink="http://www.w3.org/1999/xlink" xlink:title="T. (P.) arctica" id="ABBRID0EWKAG" xlink:type="simple">arc</abbrev></italic>
            </td><td rowspan="1" colspan="1">0.132</td><td rowspan="1" colspan="1">0.136</td><td rowspan="1" colspan="1">0.128</td><td rowspan="1" colspan="1">0.128</td><td rowspan="1" colspan="1">0.132</td><td rowspan="1" colspan="1">0.137</td><td rowspan="1" colspan="1">0.138</td><td rowspan="1" colspan="1">0.142</td><td rowspan="1" colspan="1">0.148</td><td rowspan="1" colspan="1">0.140</td><td rowspan="1" colspan="1">0.148</td><td rowspan="1" colspan="1">0.154</td><td rowspan="1" colspan="1">0.144</td><td rowspan="1" colspan="1">0.150</td><td rowspan="1" colspan="1"/><td rowspan="1" colspan="1"/></tr><tr><td rowspan="1" colspan="1">
              <italic><abbrev xmlns:xlink="http://www.w3.org/1999/xlink" xlink:title="T. (P.) canadensis" id="ABBRID0EQMAG" xlink:type="simple">can</abbrev></italic>
            </td><td rowspan="1" colspan="1">0.136</td><td rowspan="1" colspan="1">0.136</td><td rowspan="1" colspan="1">0.134</td><td rowspan="1" colspan="1">0.127</td><td rowspan="1" colspan="1">0.130</td><td rowspan="1" colspan="1">0.121</td><td rowspan="1" colspan="1">0.140</td><td rowspan="1" colspan="1">0.144</td><td rowspan="1" colspan="1">0.150</td><td rowspan="1" colspan="1">0.122</td><td rowspan="1" colspan="1">0.142</td><td rowspan="1" colspan="1">0.145</td><td rowspan="1" colspan="1">0.129</td><td rowspan="1" colspan="1">0.133</td><td rowspan="1" colspan="1">0.088</td><td rowspan="1" colspan="1"/></tr></tbody></table><table-wrap-foot><fn><p>Abbreviation: <italic><abbrev xmlns:xlink="http://www.w3.org/1999/xlink" xlink:title="T. (V.) leigongshanensis" id="ABBRID0EJOAG" xlink:type="simple">lei</abbrev></italic>, <tp:taxon-name><tp:taxon-name-part taxon-name-part-type="genus">Tipula</tp:taxon-name-part> (<tp:taxon-name-part taxon-name-part-type="subgenus">Vestiplex</tp:taxon-name-part>) <tp:taxon-name-part taxon-name-part-type="species">leigongshanensis</tp:taxon-name-part></tp:taxon-name>; <italic><abbrev xmlns:xlink="http://www.w3.org/1999/xlink" xlink:title="T. (V.) sternotuberculata" id="ABBRID0E3OAG" xlink:type="simple">ste-t</abbrev></italic>, <tp:taxon-name><tp:taxon-name-part taxon-name-part-type="genus">Tipula</tp:taxon-name-part> (<tp:taxon-name-part taxon-name-part-type="subgenus">Vestiplex</tp:taxon-name-part>) <tp:taxon-name-part taxon-name-part-type="species">sternotuberculata</tp:taxon-name-part></tp:taxon-name>; <italic><abbrev xmlns:xlink="http://www.w3.org/1999/xlink" xlink:title="T. (V.) coxitalis" id="ABBRID0EPPAG" xlink:type="simple">cox</abbrev></italic>, <tp:taxon-name><tp:taxon-name-part taxon-name-part-type="genus">Tipula</tp:taxon-name-part> (<tp:taxon-name-part taxon-name-part-type="subgenus">Vestiplex</tp:taxon-name-part>) <tp:taxon-name-part taxon-name-part-type="species">coxitalis</tp:taxon-name-part></tp:taxon-name>; <italic><abbrev xmlns:xlink="http://www.w3.org/1999/xlink" xlink:title="T. (V.) bicalcarata" id="ABBRID0ECQAG" xlink:type="simple">bic</abbrev></italic>, <tp:taxon-name><tp:taxon-name-part taxon-name-part-type="genus">Tipula</tp:taxon-name-part> (<tp:taxon-name-part taxon-name-part-type="subgenus">Vestiplex</tp:taxon-name-part>) <tp:taxon-name-part taxon-name-part-type="species">bicalcarata</tp:taxon-name-part></tp:taxon-name>; <italic><abbrev xmlns:xlink="http://www.w3.org/1999/xlink" xlink:title="T. (V.) maoershanensis" id="ABBRID0EVQAG" xlink:type="simple">mao</abbrev></italic>, <tp:taxon-name><tp:taxon-name-part taxon-name-part-type="genus">Tipula</tp:taxon-name-part> (<tp:taxon-name-part taxon-name-part-type="subgenus">Vestiplex</tp:taxon-name-part>) <tp:taxon-name-part taxon-name-part-type="species">maoershanensis</tp:taxon-name-part></tp:taxon-name>; <italic><abbrev xmlns:xlink="http://www.w3.org/1999/xlink" xlink:title="T. (P.) winthemi" id="ABBRID0EIRAG" xlink:type="simple">win</abbrev></italic>, <tp:taxon-name><tp:taxon-name-part taxon-name-part-type="genus">Tipula</tp:taxon-name-part> (<tp:taxon-name-part taxon-name-part-type="subgenus">Pterelachisus</tp:taxon-name-part>) <tp:taxon-name-part taxon-name-part-type="species">winthemi</tp:taxon-name-part></tp:taxon-name>; <italic><abbrev xmlns:xlink="http://www.w3.org/1999/xlink" xlink:title="T. (P.) wahlgreni" id="ABBRID0E2RAG" xlink:type="simple">wah</abbrev></italic>, <tp:taxon-name><tp:taxon-name-part taxon-name-part-type="genus">Tipula</tp:taxon-name-part> (<tp:taxon-name-part taxon-name-part-type="subgenus">Pterelachisus</tp:taxon-name-part>) <tp:taxon-name-part taxon-name-part-type="species">wahlgreni</tp:taxon-name-part></tp:taxon-name>; <italic><abbrev xmlns:xlink="http://www.w3.org/1999/xlink" xlink:title="T. (P.) varipennis" id="ABBRID0ENSAG" xlink:type="simple">var</abbrev></italic>, <tp:taxon-name><tp:taxon-name-part taxon-name-part-type="genus">Tipula</tp:taxon-name-part> (<tp:taxon-name-part taxon-name-part-type="subgenus">Pterelachisus</tp:taxon-name-part>) <tp:taxon-name-part taxon-name-part-type="species">varipennis</tp:taxon-name-part></tp:taxon-name>; <italic><abbrev xmlns:xlink="http://www.w3.org/1999/xlink" xlink:title="T. (P.) submarmorata" id="ABBRID0EBTAG" xlink:type="simple">sub</abbrev></italic>, <tp:taxon-name><tp:taxon-name-part taxon-name-part-type="genus">Tipula</tp:taxon-name-part> (<tp:taxon-name-part taxon-name-part-type="subgenus">Pterelachisus</tp:taxon-name-part>) <tp:taxon-name-part taxon-name-part-type="species">submarmorata</tp:taxon-name-part></tp:taxon-name>; <italic><abbrev xmlns:xlink="http://www.w3.org/1999/xlink" xlink:title="T. (P.) stenostyla" id="ABBRID0EUTAG" xlink:type="simple">ste-s</abbrev></italic>, <tp:taxon-name><tp:taxon-name-part taxon-name-part-type="genus">Tipula</tp:taxon-name-part> (<tp:taxon-name-part taxon-name-part-type="subgenus">Pterelachisus</tp:taxon-name-part>) <tp:taxon-name-part taxon-name-part-type="species">stenostyla</tp:taxon-name-part></tp:taxon-name>; <italic><abbrev xmlns:xlink="http://www.w3.org/1999/xlink" xlink:title="T. (P.) pseudovariipennis" id="ABBRID0EHUAG" xlink:type="simple">pse</abbrev></italic>, <tp:taxon-name><tp:taxon-name-part taxon-name-part-type="genus">Tipula</tp:taxon-name-part> (<tp:taxon-name-part taxon-name-part-type="subgenus">Pterelachisus</tp:taxon-name-part>) <tp:taxon-name-part taxon-name-part-type="species">pseudovariipennis</tp:taxon-name-part></tp:taxon-name>; <italic><abbrev xmlns:xlink="http://www.w3.org/1999/xlink" xlink:title="T. (P.) octomaculata" id="ABBRID0E1UAG" xlink:type="simple">oct</abbrev></italic>, <tp:taxon-name><tp:taxon-name-part taxon-name-part-type="genus">Tipula</tp:taxon-name-part> (<tp:taxon-name-part taxon-name-part-type="subgenus">Pterelachisus</tp:taxon-name-part>) <tp:taxon-name-part taxon-name-part-type="species">octomaculata</tp:taxon-name-part></tp:taxon-name>; <italic><abbrev xmlns:xlink="http://www.w3.org/1999/xlink" xlink:title="T. (P.) mutila" id="ABBRID0ENVAG" xlink:type="simple">mut</abbrev></italic>, <tp:taxon-name><tp:taxon-name-part taxon-name-part-type="genus">Tipula</tp:taxon-name-part> (<tp:taxon-name-part taxon-name-part-type="subgenus">Pterelachisus</tp:taxon-name-part>) <tp:taxon-name-part taxon-name-part-type="species">mutila</tp:taxon-name-part></tp:taxon-name>; <italic><abbrev xmlns:xlink="http://www.w3.org/1999/xlink" xlink:title="T. (P.) jutlandica" id="ABBRID0EAWAG" xlink:type="simple">jut</abbrev></italic>, <tp:taxon-name><tp:taxon-name-part taxon-name-part-type="genus">Tipula</tp:taxon-name-part> (<tp:taxon-name-part taxon-name-part-type="subgenus">Pterelachisus</tp:taxon-name-part>) <tp:taxon-name-part taxon-name-part-type="species">jutlandica</tp:taxon-name-part></tp:taxon-name>; <italic><abbrev xmlns:xlink="http://www.w3.org/1999/xlink" xlink:title="T. (P.) arctica" id="ABBRID0ETWAG" xlink:type="simple">arc</abbrev></italic>, <tp:taxon-name><tp:taxon-name-part taxon-name-part-type="genus">Tipula</tp:taxon-name-part> (<tp:taxon-name-part taxon-name-part-type="subgenus">Pterelachisus</tp:taxon-name-part>) <tp:taxon-name-part taxon-name-part-type="species">arctica</tp:taxon-name-part></tp:taxon-name>; <italic><abbrev xmlns:xlink="http://www.w3.org/1999/xlink" xlink:title="T. (P.) canadensis" id="ABBRID0EGXAG" xlink:type="simple">can</abbrev></italic>, <tp:taxon-name><tp:taxon-name-part taxon-name-part-type="genus">Tipula</tp:taxon-name-part> (<tp:taxon-name-part taxon-name-part-type="subgenus">Pterelachisus</tp:taxon-name-part>) <tp:taxon-name-part taxon-name-part-type="species">canadensis</tp:taxon-name-part></tp:taxon-name>.</p></fn></table-wrap-foot></table-wrap></tp:treatment-sec></tp:taxon-treatment>
