# Supplementary material for: Two new species of Tipula (Vestiplex) from Southern China based on morphological and molecular data, with redescription of Tipula (Vestiplex) bicalcarata (Diptera, Tipulidae, Tipulinae)
Source: Zookeys. 2017 Feb 23;(658):63–80. doi: 10.3897/zookeys.658.9738 (PMC5397758; doi:10.3897/zookeys.658.9738)
Supplement: XML Treatment for Tipula (Vestiplex) maoershanensis [file zookeys.658.9738-treatment3.xml]

<!DOCTYPE tp:taxon-treatment
  PUBLIC "-//TaxonX//DTD Taxonomic Treatment Publishing DTD v0 20100105//EN" "tax-treatment-NSO.dtd">
<tp:taxon-treatment xmlns:tp="http://www.plazi.org/taxpub"><tp:treatment-meta><kwd-group><label>Taxon classification</label><kwd><named-content content-type="kingdom">Animalia</named-content></kwd><kwd><named-content content-type="order">Diptera</named-content></kwd><kwd><named-content content-type="family">Tipulidae</named-content></kwd></kwd-group><mixed-citation publication-type="journal"><person-group><name><surname>Men</surname><given-names>Qiu-Lei</given-names></name><name><surname>Young</surname><given-names>Chen W.</given-names></name><name><surname>Starkevich</surname><given-names>Pavel</given-names></name><name><surname>Yu</surname><given-names>Yong-Fu</given-names></name><name><surname>Lei</surname><given-names>Xiao-Ping</given-names></name></person-group><article-title>Two new species of <tp:taxon-name><tp:taxon-name-part taxon-name-part-type="genus">Tipula</tp:taxon-name-part> (<tp:taxon-name-part taxon-name-part-type="subgenus">Vestiplex</tp:taxon-name-part>)</tp:taxon-name> from Southern China based on morphological and molecular data, with redescription of <tp:taxon-name><tp:taxon-name-part taxon-name-part-type="genus">Tipula</tp:taxon-name-part> (<tp:taxon-name-part taxon-name-part-type="subgenus">Vestiplex</tp:taxon-name-part>) <tp:taxon-name-part taxon-name-part-type="species">bicalcarata</tp:taxon-name-part></tp:taxon-name> (<tp:taxon-name><tp:taxon-name-part taxon-name-part-type="order">Diptera</tp:taxon-name-part></tp:taxon-name>, <tp:taxon-name><tp:taxon-name-part taxon-name-part-type="family">Tipulidae</tp:taxon-name-part></tp:taxon-name>, <tp:taxon-name><tp:taxon-name-part taxon-name-part-type="subfamily">Tipulinae</tp:taxon-name-part></tp:taxon-name>)</article-title><source>Zookeys</source><day>23</day><month>2</month><year>2017</year><volume>2017</volume><issue>658</issue><fpage>63</fpage><lpage>80</lpage><pub-id pub-id-type="doi">10.3897/zookeys.658.9738</pub-id></mixed-citation></tp:treatment-meta><tp:nomenclature><tp:taxon-name>
            <tp:taxon-name-part taxon-name-part-type="genus">Tipula</tp:taxon-name-part> (<tp:taxon-name-part taxon-name-part-type="subgenus">Vestiplex</tp:taxon-name-part>) <tp:taxon-name-part taxon-name-part-type="species">maoershanensis</tp:taxon-name-part><object-id xmlns:xlink="http://www.w3.org/1999/xlink" content-type="zoobank" xlink:type="simple">http://zoobank.org/9E2254C1-0F95-4CBA-994E-2649C913FF72</object-id></tp:taxon-name><tp:taxon-authority>Men &amp; Young</tp:taxon-authority><tp:taxon-status xmlns:xlink="http://www.w3.org/1999/xlink" xlink:type="simple">sp. n.</tp:taxon-status></tp:nomenclature><tp:treatment-sec sec-type="diagnosis" id="SECID0EPPBG"><title>Diagnosis.</title><p>Whole body generally brownish in coloration (Figs <xref ref-type="fig" rid="F3">26–29</xref>). Prescutum with median stripe brighter than lateral stripes (Fig. <xref ref-type="fig" rid="F3">27</xref>). Hypopygium dark brown (Fig. <xref ref-type="fig" rid="F3">30</xref>). Gonocoxite produced into a long arm, basally broad and gradually narrowed to the apex (Figs <xref ref-type="fig" rid="F3">30–31</xref>).</p><fig id="F3" position="float" orientation="portrait"><label>Figures 26–37.</label><caption><p>
          <tp:taxon-name><tp:taxon-name-part taxon-name-part-type="genus">Tipula</tp:taxon-name-part> (<tp:taxon-name-part taxon-name-part-type="subgenus">Vestiplex</tp:taxon-name-part>) <tp:taxon-name-part taxon-name-part-type="species">maoershanensis</tp:taxon-name-part></tp:taxon-name>, sp. n. <bold>26</bold> thorax, lateral view <bold>27</bold> thorax, dorsal view <bold>28</bold> head, dorsal view <bold>29</bold> wing <bold>30</bold> hypopygium, lateral view <bold>31</bold> hypopygium, lateral view <bold>32</bold> hypopygium, dorsal view <bold>33</bold> hypopygium, ventral view <bold>34</bold> tergite nine, ventral view <bold>35</bold> inner gonostylus and outer gonostylus <bold>36</bold> sperm pump, lateral view <bold>37</bold> sperm pump, dorsal view. Abbreviation: <abbrev xmlns:xlink="http://www.w3.org/1999/xlink" xlink:title="anterior immovable apodeme" id="ABBRID0ETRBG" xlink:type="simple">AIA</abbrev>, anterior immovable apodeme; <abbrev xmlns:xlink="http://www.w3.org/1999/xlink" xlink:title="compressor apodeme" id="ABBRID0EXRBG" xlink:type="simple">CA</abbrev>, compressor apodeme; <abbrev xmlns:xlink="http://www.w3.org/1999/xlink" xlink:title="gonocoxite" id="ABBRID0E2RBG" xlink:type="simple">goncx</abbrev>, gonocoxite; <abbrev xmlns:xlink="http://www.w3.org/1999/xlink" xlink:title="inner gonostylus" id="ABBRID0E6RBG" xlink:type="simple">i gonst</abbrev>, inner gonostylus; <abbrev xmlns:xlink="http://www.w3.org/1999/xlink" xlink:title="outer gonostylus" id="ABBRID0EDSBG" xlink:type="simple">o gonst</abbrev>, outer gonostylus; <abbrev xmlns:xlink="http://www.w3.org/1999/xlink" xlink:title="posterior immovable apodeme" id="ABBRID0EHSBG" xlink:type="simple">PIA</abbrev>, posterior immovable apodeme.</p></caption><graphic xmlns:xlink="http://www.w3.org/1999/xlink" xlink:href="zookeys-658-063-g003.jpg" position="float" orientation="portrait" xlink:type="simple" id="oo_123571.jpg"/></fig></tp:treatment-sec><tp:treatment-sec sec-type="description" id="SECID0EQSBG"><title>Description.</title><p>Male. Length: <italic>Body</italic>: 12.0–12.3 mm (excluding antenna, n = 2); <italic>Wing</italic>: 16.2–16.5 mm (n = 2); <italic>Antenna</italic>: 3.5–3.7 mm (n = 2).</p><p>
            <italic>Head</italic>. Rostrum light brown with brownish nasus (Fig. <xref ref-type="fig" rid="F3">26</xref>). Antenna 13-segmented, bent backward extending to root of wing; scape reddish brown, cylindrical, expanded apically; pedicel reddish-brown, short; flagellum brown, flagellomere subequal in length, basal enlargement black with abundant black verticils, longest ones subequal to length of corresponding flagellomeres. Palpi entirely reddish brown. Vertex without marking (Fig. <xref ref-type="fig" rid="F3">28</xref>).</p><p>
            <italic>Thorax</italic>. Generally brown except as noted. Pronotum brown, changed to black medially. Prescutum with three brown stripes, median one darker than laterals (Fig. <xref ref-type="fig" rid="F3">27</xref>). Scutum with two dark brown markings (Fig. <xref ref-type="fig" rid="F3">27</xref>). Scutellum with dark median stripe. Postnotum wholly brown. Pleura entirely reddish-brown (Fig. <xref ref-type="fig" rid="F3">26</xref>). Legs slender, coxae and trochanters brown, femora brown with tip black, tibiae brown with tip black, tarsi black. Halteres with stem brown, knob darker. Wings reddish-brown, cells c and sc darker than ground color; stigma dark brown; Rs suffused with dark brown at origin point; discal cell transparent; several large hyaline areas at cells r, m and a (Fig. <xref ref-type="fig" rid="F3">29</xref>). Venation: R<sub>1+2</sub> entire, discal cell narrow, elongated, petiole of cell m<sub>1</sub> distinctly shorter than discal cell (Fig. <xref ref-type="fig" rid="F3">29</xref>).</p><!--PageBreak--><!--PageBreak--><p>
            <italic>Abdomen</italic>. Abdominal tergites reddish-brown with brown lateral stripes, sternites entirely reddish brown. Hypopygium dark brown (Fig. <xref ref-type="fig" rid="F3">30</xref>). Tergite nine entirely divided into two parts, produced into horn-shaped process in the lateral angle, ventral side of tergite nine with a pair of ear-shaped processes (Figs <xref ref-type="fig" rid="F3">32</xref>, <xref ref-type="fig" rid="F3">34</xref>). Gonocoxite extended into long arm, directed caudally, widened at base and narrowed to apex; ventrally, with central band of long black setae (Figs <xref ref-type="fig" rid="F3">30–31</xref>, <xref ref-type="fig" rid="F3">33</xref>). Outer gonostylus elongated, thin, generally curled as a tube (Fig. <xref ref-type="fig" rid="F3">35</xref>). Inner gonostylus produced into black beak, with a finger-shaped, rounded, expanded apically process on dorsal side.</p><p>
            <italic>Sperm pump</italic>. with compressor apodeme fan-shaped, shallowly emarginated in middle, deeper coloration in median region, suffused by several dark stripes, forming a 65° angle with posterior immovable apodeme (Fig. <xref ref-type="fig" rid="F3">37</xref>). Posterior immovable apodeme <!--PageBreak-->distinctly shorter than compressor apodeme, gradually narrowed to apex (Fig. <xref ref-type="fig" rid="F3">36</xref>). Anterior immovable apodeme short, gradually narrowed to apex (Fig. <xref ref-type="fig" rid="F3">36</xref>). Aedeagus tubular, almost 2.5 times longer than sperm pump, acute apically (Fig. <xref ref-type="fig" rid="F3">36</xref>).</p></tp:treatment-sec><tp:treatment-sec sec-type="type material" id="SECID0EYVBG"><title>Type material.</title><p>
            <bold>Holotype</bold> male. <bold>CHINA</bold>: Guangxi Zhuang Autonomous Region, Maoershan Mountain, <named-content xmlns:xlink="http://www.w3.org/1999/xlink" content-type="dwc:verbatimCoordinates" xlink:type="simple"><named-content content-type="geo-json" specific-use="{&#34;type&#34;:&#34;Point&#34;,&#34;coordinates&#34;:[110.416667,25.800000]}" id="NCID0EFWBG" xlink:type="simple">25°48'N, 110°25'E</named-content></named-content>, 21 May 2015, Guoxi Xue leg. <bold>Paratype.</bold> 1 male, same data as holotype.</p></tp:treatment-sec><tp:treatment-sec sec-type="distribution" id="SECID0EMWBG"><title>Distribution.</title><p>China (Maoershan Mountain, Guangxi Zhuang Autonomous Region, Fig. <xref ref-type="fig" rid="F6">40</xref>).</p><fig id="F4" position="float" orientation="portrait"><label>Figure 38.</label><caption><p>Variable sites from mitochondrial COI gene sequence alignment. Numbers arrayed vertically represent the positions of the nucleotides.</p></caption><graphic xmlns:xlink="http://www.w3.org/1999/xlink" xlink:href="zookeys-658-063-g004.jpg" position="float" orientation="portrait" xlink:type="simple" id="oo_123572.jpg"/></fig><fig id="F5" position="float" orientation="portrait"><label>Figure 39.</label><caption><p>Maximum likelihood tree based on COI sequences of new species and some known species of <tp:taxon-name><tp:taxon-name-part taxon-name-part-type="genus">Tipula</tp:taxon-name-part> (<tp:taxon-name-part taxon-name-part-type="subgenus">Vestiplex</tp:taxon-name-part>)</tp:taxon-name> and <tp:taxon-name><tp:taxon-name-part taxon-name-part-type="genus">Tipula</tp:taxon-name-part> (<tp:taxon-name-part taxon-name-part-type="subgenus">Pterelachisus</tp:taxon-name-part>)</tp:taxon-name>. Green region represents species of <tp:taxon-name><tp:taxon-name-part taxon-name-part-type="genus">Tipula</tp:taxon-name-part> (<tp:taxon-name-part taxon-name-part-type="subgenus">Pterelachisus</tp:taxon-name-part>)</tp:taxon-name>; red region represents species of <tp:taxon-name><tp:taxon-name-part taxon-name-part-type="genus">Tipula</tp:taxon-name-part> (<tp:taxon-name-part taxon-name-part-type="subgenus">Vestiplex</tp:taxon-name-part>)</tp:taxon-name>; yellow region represents new species.</p></caption><graphic xmlns:xlink="http://www.w3.org/1999/xlink" xlink:href="zookeys-658-063-g005.jpg" position="float" orientation="portrait" xlink:type="simple" id="oo_123573.jpg"/></fig><fig id="F6" position="float" orientation="portrait"><label>Figure 40.</label><caption><p>Geographic distribution of the species examined: <tp:taxon-name><tp:taxon-name-part taxon-name-part-type="genus">Tipula</tp:taxon-name-part> (<tp:taxon-name-part taxon-name-part-type="subgenus">Vestiplex</tp:taxon-name-part>) <tp:taxon-name-part taxon-name-part-type="species">bicalcarata</tp:taxon-name-part></tp:taxon-name> (●), <tp:taxon-name><tp:taxon-name-part taxon-name-part-type="genus">Tipula</tp:taxon-name-part> (<tp:taxon-name-part taxon-name-part-type="subgenus">Vestiplex</tp:taxon-name-part>) <tp:taxon-name-part taxon-name-part-type="species">leigongshanensis</tp:taxon-name-part></tp:taxon-name> sp. n. (★), <tp:taxon-name><tp:taxon-name-part taxon-name-part-type="genus">Tipula</tp:taxon-name-part> (<tp:taxon-name-part taxon-name-part-type="subgenus">Vestiplex</tp:taxon-name-part>) <tp:taxon-name-part taxon-name-part-type="species">maoershanensis</tp:taxon-name-part></tp:taxon-name> sp. n. (■).</p></caption><graphic xmlns:xlink="http://www.w3.org/1999/xlink" xlink:href="zookeys-658-063-g006.jpg" position="float" orientation="portrait" xlink:type="simple" id="oo_123574.jpg"/></fig></tp:treatment-sec><tp:treatment-sec sec-type="remarks" id="SECID0ES1BG"><title>Remarks.</title><p>The new species is placed in subgenus <tp:taxon-name><tp:taxon-name-part taxon-name-part-type="genus">Tipula</tp:taxon-name-part> (<tp:taxon-name-part taxon-name-part-type="subgenus">Vestiplex</tp:taxon-name-part>)</tp:taxon-name> because of its male hypopygium with elongated gonocoxite, which is also supported by the molecular analysis (Fig. <xref ref-type="fig" rid="F5">39</xref>). The new species is similar to <tp:taxon-name><tp:taxon-name-part taxon-name-part-type="genus">Tipula</tp:taxon-name-part> (<tp:taxon-name-part taxon-name-part-type="subgenus">Vestiplex</tp:taxon-name-part>) <tp:taxon-name-part taxon-name-part-type="species">coxitalis</tp:taxon-name-part></tp:taxon-name> Alexander, 1935, in the body color and the structure of gonostylus, it <abbrev xmlns:xlink="http://www.w3.org/1999/xlink" xlink:title="T. (P.) canadensis" id="ABBRID0EV2BG" xlink:type="simple">can</abbrev> be easily distinguished from the latter by the gonocoxite not expanded distally (distal end of gonocoxite expanded in <tp:taxon-name><tp:taxon-name-part taxon-name-part-type="genus">Tipula</tp:taxon-name-part> (<tp:taxon-name-part taxon-name-part-type="subgenus">Vestiplex</tp:taxon-name-part>) <tp:taxon-name-part taxon-name-part-type="species">coxitalis</tp:taxon-name-part></tp:taxon-name> figs 30, 31 in Alexander, 1935b), by the sternite without a band of long setae on each lateral sides (with such long hair in <tp:taxon-name><tp:taxon-name-part taxon-name-part-type="genus">Tipula</tp:taxon-name-part> (<tp:taxon-name-part taxon-name-part-type="subgenus">Vestiplex</tp:taxon-name-part>) <tp:taxon-name-part taxon-name-part-type="species">coxitalis</tp:taxon-name-part></tp:taxon-name> fig. 30 in Alexander, 1935b), by the inner gonostylus with dorsal process distinctly larger than that of <tp:taxon-name><tp:taxon-name-part taxon-name-part-type="genus">Tipula</tp:taxon-name-part> (<tp:taxon-name-part taxon-name-part-type="subgenus">Vestiplex</tp:taxon-name-part>) <tp:taxon-name-part taxon-name-part-type="species">coxitalis</tp:taxon-name-part></tp:taxon-name>. Pairwise genetic distance between <tp:taxon-name><tp:taxon-name-part taxon-name-part-type="genus">Tipula</tp:taxon-name-part> (<tp:taxon-name-part taxon-name-part-type="subgenus">Vestiplex</tp:taxon-name-part>) <tp:taxon-name-part taxon-name-part-type="species">maoershanensis</tp:taxon-name-part></tp:taxon-name> sp. n. and <tp:taxon-name><tp:taxon-name-part taxon-name-part-type="genus">Tipula</tp:taxon-name-part> (<tp:taxon-name-part taxon-name-part-type="subgenus">Vestiplex</tp:taxon-name-part>) <tp:taxon-name-part taxon-name-part-type="species">coxitalis</tp:taxon-name-part></tp:taxon-name> is 0.048 based on the Kimura-2-parameter model, suggesting distinct genetic variation between these two species. Six lower values of pairwise genetic <!--PageBreak-->distance were observed in comparisons to known species (Table <xref ref-type="table" rid="T2">2</xref>), which could be taken as indirect evidence. The new species is also similar to <tp:taxon-name><tp:taxon-name-part taxon-name-part-type="genus">Tipula</tp:taxon-name-part> (<tp:taxon-name-part taxon-name-part-type="subgenus">Vestiplex</tp:taxon-name-part>) <tp:taxon-name-part taxon-name-part-type="species">bicalcarata</tp:taxon-name-part></tp:taxon-name> by the body color and the structure of gonocoxite. It <abbrev xmlns:xlink="http://www.w3.org/1999/xlink" xlink:title="T. (P.) canadensis" id="ABBRID0ET5BG" xlink:type="simple">can</abbrev> be easily distinguished from the latter by the tergite nine produced into a horn-like process in lateral angle (the tergite nine produced into an ear-shaped process in <tp:taxon-name><tp:taxon-name-part taxon-name-part-type="genus">Tipula</tp:taxon-name-part> (<tp:taxon-name-part taxon-name-part-type="subgenus">Vestiplex</tp:taxon-name-part>) <tp:taxon-name-part taxon-name-part-type="species">bicalcarata</tp:taxon-name-part></tp:taxon-name>, Fig. <xref ref-type="fig" rid="F1">8</xref>), the dorsal angle of inner gonostylus rounded and expanded apically (the dorsal angle of inner gonostylus gradually narrowed to apex in <tp:taxon-name><tp:taxon-name-part taxon-name-part-type="genus">Tipula</tp:taxon-name-part> (<tp:taxon-name-part taxon-name-part-type="subgenus">Vestiplex</tp:taxon-name-part>) <tp:taxon-name-part taxon-name-part-type="species">bicalcarata</tp:taxon-name-part></tp:taxon-name>, Fig. <xref ref-type="fig" rid="F1">11</xref>). Pairwise genetic distance between these two species is 0.028 based on the Kimura-2-parameter model. Although the value is relatively low, it is equal to the comparison value of <tp:taxon-name><tp:taxon-name-part taxon-name-part-type="genus">Tipula</tp:taxon-name-part> (<tp:taxon-name-part taxon-name-part-type="subgenus">Pterelachisus</tp:taxon-name-part>) <tp:taxon-name-part taxon-name-part-type="species">wahlgreni</tp:taxon-name-part></tp:taxon-name> and <tp:taxon-name><tp:taxon-name-part taxon-name-part-type="genus">Tipula</tp:taxon-name-part> (<tp:taxon-name-part taxon-name-part-type="subgenus">Pterelachisus</tp:taxon-name-part>) <tp:taxon-name-part taxon-name-part-type="species">mutila</tp:taxon-name-part></tp:taxon-name>, while higher than the comparison value of <tp:taxon-name><tp:taxon-name-part taxon-name-part-type="genus">Tipula</tp:taxon-name-part> (<tp:taxon-name-part taxon-name-part-type="subgenus">Pterelachisus</tp:taxon-name-part>) <tp:taxon-name-part taxon-name-part-type="species">pseudovariipennis</tp:taxon-name-part></tp:taxon-name> and <tp:taxon-name><tp:taxon-name-part taxon-name-part-type="genus">Tipula</tp:taxon-name-part> (<tp:taxon-name-part taxon-name-part-type="subgenus">Pterelachisus</tp:taxon-name-part>) <tp:taxon-name-part taxon-name-part-type="species">varipennis</tp:taxon-name-part></tp:taxon-name> (0.019).</p></tp:treatment-sec><tp:treatment-sec sec-type="etymology" id="SECID0EUBAI"><title>Etymology.</title><p>The specific epithet is a noun ‘<italic>maoershan</italic>’ with Latin suffix ‘<italic>ensis</italic>’, referring to the distribution of the new species.</p></tp:treatment-sec><tp:treatment-sec><!--Section generated to contain objects referenced in tp:taxon-treatment.--><table-wrap id="T2" position="float" orientation="portrait"><label>Table 2.</label><caption><p>Pairwise genetic distances for COI gene sequences of species examined in the present study.</p></caption><table id="TID0E52AG" rules="all"><tbody><tr><th rowspan="1" colspan="1">Species</th><th rowspan="1" colspan="1">
              <italic><abbrev xmlns:xlink="http://www.w3.org/1999/xlink" xlink:title="T. (V.) leigongshanensis" id="ABBRID0EYOAE" xlink:type="simple">lei</abbrev></italic>
            </th><th rowspan="1" colspan="1">
              <italic><abbrev xmlns:xlink="http://www.w3.org/1999/xlink" xlink:title="T. (V.) sternotuberculata" id="ABBRID0EBPAE" xlink:type="simple">ste-t</abbrev></italic>
            </th><th rowspan="1" colspan="1">
              <italic><abbrev xmlns:xlink="http://www.w3.org/1999/xlink" xlink:title="T. (V.) coxitalis" id="ABBRID0EKPAE" xlink:type="simple">cox</abbrev></italic>
            </th><th rowspan="1" colspan="1">
              <italic><abbrev xmlns:xlink="http://www.w3.org/1999/xlink" xlink:title="T. (V.) bicalcarata" id="ABBRID0ETPAE" xlink:type="simple">bic</abbrev></italic>
            </th><th rowspan="1" colspan="1">
              <italic><abbrev xmlns:xlink="http://www.w3.org/1999/xlink" xlink:title="T. (V.) maoershanensis" id="ABBRID0E3PAE" xlink:type="simple">mao</abbrev></italic>
            </th><th rowspan="1" colspan="1">
              <italic><abbrev xmlns:xlink="http://www.w3.org/1999/xlink" xlink:title="T. (P.) winthemi" id="ABBRID0EFQAE" xlink:type="simple">win</abbrev></italic>
            </th><th rowspan="1" colspan="1">
              <italic><abbrev xmlns:xlink="http://www.w3.org/1999/xlink" xlink:title="T. (P.) wahlgreni" id="ABBRID0EOQAE" xlink:type="simple">wah</abbrev></italic>
            </th><th rowspan="1" colspan="1">
              <italic>var</italic>
            </th><th rowspan="1" colspan="1">
              <italic><abbrev xmlns:xlink="http://www.w3.org/1999/xlink" xlink:title="T. (P.) submarmorata" id="ABBRID0E4QAE" xlink:type="simple">sub</abbrev></italic>
            </th><th rowspan="1" colspan="1">
              <italic><abbrev xmlns:xlink="http://www.w3.org/1999/xlink" xlink:title="T. (P.) stenostyla" id="ABBRID0EGRAE" xlink:type="simple">ste-s</abbrev></italic>
            </th><th rowspan="1" colspan="1">
              <italic><abbrev xmlns:xlink="http://www.w3.org/1999/xlink" xlink:title="T. (P.) pseudovariipennis" id="ABBRID0EPRAE" xlink:type="simple">pse</abbrev></italic>
            </th><th rowspan="1" colspan="1">
              <italic><abbrev xmlns:xlink="http://www.w3.org/1999/xlink" xlink:title="T. (P.) octomaculata" id="ABBRID0EYRAE" xlink:type="simple">oct</abbrev></italic>
            </th><th rowspan="1" colspan="1">
              <italic><abbrev xmlns:xlink="http://www.w3.org/1999/xlink" xlink:title="T. (P.) mutila" id="ABBRID0EBSAE" xlink:type="simple">mut</abbrev></italic>
            </th><th rowspan="1" colspan="1">
              <italic><abbrev xmlns:xlink="http://www.w3.org/1999/xlink" xlink:title="T. (P.) jutlandica" id="ABBRID0EKSAE" xlink:type="simple">jut</abbrev></italic>
            </th><th rowspan="1" colspan="1">
              <italic><abbrev xmlns:xlink="http://www.w3.org/1999/xlink" xlink:title="T. (P.) arctica" id="ABBRID0ETSAE" xlink:type="simple">arc</abbrev></italic>
            </th><th rowspan="1" colspan="1">
              <italic><abbrev xmlns:xlink="http://www.w3.org/1999/xlink" xlink:title="T. (P.) canadensis" id="ABBRID0E3SAE" xlink:type="simple">can</abbrev></italic>
            </th></tr><tr><td rowspan="1" colspan="1">
              <italic><abbrev xmlns:xlink="http://www.w3.org/1999/xlink" xlink:title="T. (V.) sternotuberculata" id="ABBRID0EGTAE" xlink:type="simple">ste-t</abbrev></italic>
            </td><td rowspan="1" colspan="1">0.086</td><td rowspan="1" colspan="1"/><td rowspan="1" colspan="1"/><td rowspan="1" colspan="1"/><td rowspan="1" colspan="1"/><td rowspan="1" colspan="1"/><td rowspan="1" colspan="1"/><td rowspan="1" colspan="1"/><td rowspan="1" colspan="1"/><td rowspan="1" colspan="1"/><td rowspan="1" colspan="1"/><td rowspan="1" colspan="1"/><td rowspan="1" colspan="1"/><td rowspan="1" colspan="1"/><td rowspan="1" colspan="1"/><td rowspan="1" colspan="1"/></tr><tr><td rowspan="1" colspan="1">
              <italic><abbrev xmlns:xlink="http://www.w3.org/1999/xlink" xlink:title="T. (V.) coxitalis" id="ABBRID0EAVAE" xlink:type="simple">cox</abbrev></italic>
            </td><td rowspan="1" colspan="1">0.042</td><td rowspan="1" colspan="1">0.084</td><td rowspan="1" colspan="1"/><td rowspan="1" colspan="1"/><td rowspan="1" colspan="1"/><td rowspan="1" colspan="1"/><td rowspan="1" colspan="1"/><td rowspan="1" colspan="1"/><td rowspan="1" colspan="1"/><td rowspan="1" colspan="1"/><td rowspan="1" colspan="1"/><td rowspan="1" colspan="1"/><td rowspan="1" colspan="1"/><td rowspan="1" colspan="1"/><td rowspan="1" colspan="1"/><td rowspan="1" colspan="1"/></tr><tr><td rowspan="1" colspan="1">
              <italic><abbrev xmlns:xlink="http://www.w3.org/1999/xlink" xlink:title="T. (V.) bicalcarata" id="ABBRID0E1WAE" xlink:type="simple">bic</abbrev></italic>
            </td><td rowspan="1" colspan="1">0.059</td><td rowspan="1" colspan="1">0.088</td><td rowspan="1" colspan="1">0.057</td><td rowspan="1" colspan="1"/><td rowspan="1" colspan="1"/><td rowspan="1" colspan="1"/><td rowspan="1" colspan="1"/><td rowspan="1" colspan="1"/><td rowspan="1" colspan="1"/><td rowspan="1" colspan="1"/><td rowspan="1" colspan="1"/><td rowspan="1" colspan="1"/><td rowspan="1" colspan="1"/><td rowspan="1" colspan="1"/><td rowspan="1" colspan="1"/><td rowspan="1" colspan="1"/></tr><tr><td rowspan="1" colspan="1">
              <italic><abbrev xmlns:xlink="http://www.w3.org/1999/xlink" xlink:title="T. (V.) maoershanensis" id="ABBRID0EUYAE" xlink:type="simple">mao</abbrev></italic>
            </td><td rowspan="1" colspan="1">0.047</td><td rowspan="1" colspan="1">0.091</td><td rowspan="1" colspan="1">0.040</td><td rowspan="1" colspan="1">0.028</td><td rowspan="1" colspan="1"/><td rowspan="1" colspan="1"/><td rowspan="1" colspan="1"/><td rowspan="1" colspan="1"/><td rowspan="1" colspan="1"/><td rowspan="1" colspan="1"/><td rowspan="1" colspan="1"/><td rowspan="1" colspan="1"/><td rowspan="1" colspan="1"/><td rowspan="1" colspan="1"/><td rowspan="1" colspan="1"/><td rowspan="1" colspan="1"/></tr><tr><td rowspan="1" colspan="1">
              <italic><abbrev xmlns:xlink="http://www.w3.org/1999/xlink" xlink:title="T. (P.) winthemi" id="ABBRID0EO1AE" xlink:type="simple">win</abbrev></italic>
            </td><td rowspan="1" colspan="1">0.117</td><td rowspan="1" colspan="1">0.126</td><td rowspan="1" colspan="1">0.119</td><td rowspan="1" colspan="1">0.105</td><td rowspan="1" colspan="1">0.109</td><td rowspan="1" colspan="1"/><td rowspan="1" colspan="1"/><td rowspan="1" colspan="1"/><td rowspan="1" colspan="1"/><td rowspan="1" colspan="1"/><td rowspan="1" colspan="1"/><td rowspan="1" colspan="1"/><td rowspan="1" colspan="1"/><td rowspan="1" colspan="1"/><td rowspan="1" colspan="1"/><td rowspan="1" colspan="1"/></tr><tr><td rowspan="1" colspan="1">
              <italic><abbrev xmlns:xlink="http://www.w3.org/1999/xlink" xlink:title="T. (P.) wahlgreni" id="ABBRID0EI3AE" xlink:type="simple">wah</abbrev></italic>
            </td><td rowspan="1" colspan="1">0.138</td><td rowspan="1" colspan="1">0.139</td><td rowspan="1" colspan="1">0.136</td><td rowspan="1" colspan="1">0.128</td><td rowspan="1" colspan="1">0.132</td><td rowspan="1" colspan="1">0.067</td><td rowspan="1" colspan="1"/><td rowspan="1" colspan="1"/><td rowspan="1" colspan="1"/><td rowspan="1" colspan="1"/><td rowspan="1" colspan="1"/><td rowspan="1" colspan="1"/><td rowspan="1" colspan="1"/><td rowspan="1" colspan="1"/><td rowspan="1" colspan="1"/><td rowspan="1" colspan="1"/></tr><tr><td rowspan="1" colspan="1">
              <italic>var</italic>
            </td><td rowspan="1" colspan="1">0.126</td><td rowspan="1" colspan="1">0.132</td><td rowspan="1" colspan="1">0.124</td><td rowspan="1" colspan="1">0.118</td><td rowspan="1" colspan="1">0.118</td><td rowspan="1" colspan="1">0.057</td><td rowspan="1" colspan="1">0.077</td><td rowspan="1" colspan="1"/><td rowspan="1" colspan="1"/><td rowspan="1" colspan="1"/><td rowspan="1" colspan="1"/><td rowspan="1" colspan="1"/><td rowspan="1" colspan="1"/><td rowspan="1" colspan="1"/><td rowspan="1" colspan="1"/><td rowspan="1" colspan="1"/></tr><tr><td rowspan="1" colspan="1">
              <italic><abbrev xmlns:xlink="http://www.w3.org/1999/xlink" xlink:title="T. (P.) submarmorata" id="ABBRID0EZ6AE" xlink:type="simple">sub</abbrev></italic>
            </td><td rowspan="1" colspan="1">0.138</td><td rowspan="1" colspan="1">0.141</td><td rowspan="1" colspan="1">0.134</td><td rowspan="1" colspan="1">0.130</td><td rowspan="1" colspan="1">0.132</td><td rowspan="1" colspan="1">0.062</td><td rowspan="1" colspan="1">0.089</td><td rowspan="1" colspan="1">0.034</td><td rowspan="1" colspan="1"/><td rowspan="1" colspan="1"/><td rowspan="1" colspan="1"/><td rowspan="1" colspan="1"/><td rowspan="1" colspan="1"/><td rowspan="1" colspan="1"/><td rowspan="1" colspan="1"/><td rowspan="1" colspan="1"/></tr><tr><td rowspan="1" colspan="1">
              <italic><abbrev xmlns:xlink="http://www.w3.org/1999/xlink" xlink:title="T. (P.) stenostyla" id="ABBRID0EUBAG" xlink:type="simple">ste-s</abbrev></italic>
            </td><td rowspan="1" colspan="1">0.132</td><td rowspan="1" colspan="1">0.128</td><td rowspan="1" colspan="1">0.132</td><td rowspan="1" colspan="1">0.111</td><td rowspan="1" colspan="1">0.118</td><td rowspan="1" colspan="1">0.038</td><td rowspan="1" colspan="1">0.084</td><td rowspan="1" colspan="1">0.079</td><td rowspan="1" colspan="1">0.072</td><td rowspan="1" colspan="1"/><td rowspan="1" colspan="1"/><td rowspan="1" colspan="1"/><td rowspan="1" colspan="1"/><td rowspan="1" colspan="1"/><td rowspan="1" colspan="1"/><td rowspan="1" colspan="1"/></tr><tr><td rowspan="1" colspan="1">
              <italic><abbrev xmlns:xlink="http://www.w3.org/1999/xlink" xlink:title="T. (P.) pseudovariipennis" id="ABBRID0EODAG" xlink:type="simple">pse</abbrev></italic>
            </td><td rowspan="1" colspan="1">0.138</td><td rowspan="1" colspan="1">0.134</td><td rowspan="1" colspan="1">0.130</td><td rowspan="1" colspan="1">0.130</td><td rowspan="1" colspan="1">0.130</td><td rowspan="1" colspan="1">0.069</td><td rowspan="1" colspan="1">0.085</td><td rowspan="1" colspan="1">0.019</td><td rowspan="1" colspan="1">0.041</td><td rowspan="1" colspan="1">0.088</td><td rowspan="1" colspan="1"/><td rowspan="1" colspan="1"/><td rowspan="1" colspan="1"/><td rowspan="1" colspan="1"/><td rowspan="1" colspan="1"/><td rowspan="1" colspan="1"/></tr><tr><td rowspan="1" colspan="1">
              <italic><abbrev xmlns:xlink="http://www.w3.org/1999/xlink" xlink:title="T. (P.) octomaculata" id="ABBRID0EIFAG" xlink:type="simple">oct</abbrev></italic>
            </td><td rowspan="1" colspan="1">0.134</td><td rowspan="1" colspan="1">0.134</td><td rowspan="1" colspan="1">0.136</td><td rowspan="1" colspan="1">0.121</td><td rowspan="1" colspan="1">0.119</td><td rowspan="1" colspan="1">0.054</td><td rowspan="1" colspan="1">0.086</td><td rowspan="1" colspan="1">0.080</td><td rowspan="1" colspan="1">0.084</td><td rowspan="1" colspan="1">0.064</td><td rowspan="1" colspan="1">0.082</td><td rowspan="1" colspan="1"/><td rowspan="1" colspan="1"/><td rowspan="1" colspan="1"/><td rowspan="1" colspan="1"/><td rowspan="1" colspan="1"/></tr><tr><td rowspan="1" colspan="1">
              <italic><abbrev xmlns:xlink="http://www.w3.org/1999/xlink" xlink:title="T. (P.) mutila" id="ABBRID0ECHAG" xlink:type="simple">mut</abbrev></italic>
            </td><td rowspan="1" colspan="1">0.134</td><td rowspan="1" colspan="1">0.134</td><td rowspan="1" colspan="1">0.140</td><td rowspan="1" colspan="1">0.128</td><td rowspan="1" colspan="1">0.138</td><td rowspan="1" colspan="1">0.075</td><td rowspan="1" colspan="1">0.028</td><td rowspan="1" colspan="1">0.085</td><td rowspan="1" colspan="1">0.089</td><td rowspan="1" colspan="1">0.082</td><td rowspan="1" colspan="1">0.094</td><td rowspan="1" colspan="1">0.087</td><td rowspan="1" colspan="1"/><td rowspan="1" colspan="1"/><td rowspan="1" colspan="1"/><td rowspan="1" colspan="1"/></tr><tr><td rowspan="1" colspan="1">
              <italic><abbrev xmlns:xlink="http://www.w3.org/1999/xlink" xlink:title="T. (P.) jutlandica" id="ABBRID0E3IAG" xlink:type="simple">jut</abbrev></italic>
            </td><td rowspan="1" colspan="1">0.128</td><td rowspan="1" colspan="1">0.132</td><td rowspan="1" colspan="1">0.124</td><td rowspan="1" colspan="1">0.117</td><td rowspan="1" colspan="1">0.117</td><td rowspan="1" colspan="1">0.039</td><td rowspan="1" colspan="1">0.074</td><td rowspan="1" colspan="1">0.077</td><td rowspan="1" colspan="1">0.081</td><td rowspan="1" colspan="1">0.054</td><td rowspan="1" colspan="1">0.077</td><td rowspan="1" colspan="1">0.066</td><td rowspan="1" colspan="1">0.081</td><td rowspan="1" colspan="1"/><td rowspan="1" colspan="1"/><td rowspan="1" colspan="1"/></tr><tr><td rowspan="1" colspan="1">
              <italic><abbrev xmlns:xlink="http://www.w3.org/1999/xlink" xlink:title="T. (P.) arctica" id="ABBRID0EWKAG" xlink:type="simple">arc</abbrev></italic>
            </td><td rowspan="1" colspan="1">0.132</td><td rowspan="1" colspan="1">0.136</td><td rowspan="1" colspan="1">0.128</td><td rowspan="1" colspan="1">0.128</td><td rowspan="1" colspan="1">0.132</td><td rowspan="1" colspan="1">0.137</td><td rowspan="1" colspan="1">0.138</td><td rowspan="1" colspan="1">0.142</td><td rowspan="1" colspan="1">0.148</td><td rowspan="1" colspan="1">0.140</td><td rowspan="1" colspan="1">0.148</td><td rowspan="1" colspan="1">0.154</td><td rowspan="1" colspan="1">0.144</td><td rowspan="1" colspan="1">0.150</td><td rowspan="1" colspan="1"/><td rowspan="1" colspan="1"/></tr><tr><td rowspan="1" colspan="1">
              <italic><abbrev xmlns:xlink="http://www.w3.org/1999/xlink" xlink:title="T. (P.) canadensis" id="ABBRID0EQMAG" xlink:type="simple">can</abbrev></italic>
            </td><td rowspan="1" colspan="1">0.136</td><td rowspan="1" colspan="1">0.136</td><td rowspan="1" colspan="1">0.134</td><td rowspan="1" colspan="1">0.127</td><td rowspan="1" colspan="1">0.130</td><td rowspan="1" colspan="1">0.121</td><td rowspan="1" colspan="1">0.140</td><td rowspan="1" colspan="1">0.144</td><td rowspan="1" colspan="1">0.150</td><td rowspan="1" colspan="1">0.122</td><td rowspan="1" colspan="1">0.142</td><td rowspan="1" colspan="1">0.145</td><td rowspan="1" colspan="1">0.129</td><td rowspan="1" colspan="1">0.133</td><td rowspan="1" colspan="1">0.088</td><td rowspan="1" colspan="1"/></tr></tbody></table><table-wrap-foot><fn><p>Abbreviation: <italic><abbrev xmlns:xlink="http://www.w3.org/1999/xlink" xlink:title="T. (V.) leigongshanensis" id="ABBRID0EJOAG" xlink:type="simple">lei</abbrev></italic>, <tp:taxon-name><tp:taxon-name-part taxon-name-part-type="genus">Tipula</tp:taxon-name-part> (<tp:taxon-name-part taxon-name-part-type="subgenus">Vestiplex</tp:taxon-name-part>) <tp:taxon-name-part taxon-name-part-type="species">leigongshanensis</tp:taxon-name-part></tp:taxon-name>; <italic><abbrev xmlns:xlink="http://www.w3.org/1999/xlink" xlink:title="T. (V.) sternotuberculata" id="ABBRID0E3OAG" xlink:type="simple">ste-t</abbrev></italic>, <tp:taxon-name><tp:taxon-name-part taxon-name-part-type="genus">Tipula</tp:taxon-name-part> (<tp:taxon-name-part taxon-name-part-type="subgenus">Vestiplex</tp:taxon-name-part>) <tp:taxon-name-part taxon-name-part-type="species">sternotuberculata</tp:taxon-name-part></tp:taxon-name>; <italic><abbrev xmlns:xlink="http://www.w3.org/1999/xlink" xlink:title="T. (V.) coxitalis" id="ABBRID0EPPAG" xlink:type="simple">cox</abbrev></italic>, <tp:taxon-name><tp:taxon-name-part taxon-name-part-type="genus">Tipula</tp:taxon-name-part> (<tp:taxon-name-part taxon-name-part-type="subgenus">Vestiplex</tp:taxon-name-part>) <tp:taxon-name-part taxon-name-part-type="species">coxitalis</tp:taxon-name-part></tp:taxon-name>; <italic><abbrev xmlns:xlink="http://www.w3.org/1999/xlink" xlink:title="T. (V.) bicalcarata" id="ABBRID0ECQAG" xlink:type="simple">bic</abbrev></italic>, <tp:taxon-name><tp:taxon-name-part taxon-name-part-type="genus">Tipula</tp:taxon-name-part> (<tp:taxon-name-part taxon-name-part-type="subgenus">Vestiplex</tp:taxon-name-part>) <tp:taxon-name-part taxon-name-part-type="species">bicalcarata</tp:taxon-name-part></tp:taxon-name>; <italic><abbrev xmlns:xlink="http://www.w3.org/1999/xlink" xlink:title="T. (V.) maoershanensis" id="ABBRID0EVQAG" xlink:type="simple">mao</abbrev></italic>, <tp:taxon-name><tp:taxon-name-part taxon-name-part-type="genus">Tipula</tp:taxon-name-part> (<tp:taxon-name-part taxon-name-part-type="subgenus">Vestiplex</tp:taxon-name-part>) <tp:taxon-name-part taxon-name-part-type="species">maoershanensis</tp:taxon-name-part></tp:taxon-name>; <italic><abbrev xmlns:xlink="http://www.w3.org/1999/xlink" xlink:title="T. (P.) winthemi" id="ABBRID0EIRAG" xlink:type="simple">win</abbrev></italic>, <tp:taxon-name><tp:taxon-name-part taxon-name-part-type="genus">Tipula</tp:taxon-name-part> (<tp:taxon-name-part taxon-name-part-type="subgenus">Pterelachisus</tp:taxon-name-part>) <tp:taxon-name-part taxon-name-part-type="species">winthemi</tp:taxon-name-part></tp:taxon-name>; <italic><abbrev xmlns:xlink="http://www.w3.org/1999/xlink" xlink:title="T. (P.) wahlgreni" id="ABBRID0E2RAG" xlink:type="simple">wah</abbrev></italic>, <tp:taxon-name><tp:taxon-name-part taxon-name-part-type="genus">Tipula</tp:taxon-name-part> (<tp:taxon-name-part taxon-name-part-type="subgenus">Pterelachisus</tp:taxon-name-part>) <tp:taxon-name-part taxon-name-part-type="species">wahlgreni</tp:taxon-name-part></tp:taxon-name>; <italic><abbrev xmlns:xlink="http://www.w3.org/1999/xlink" xlink:title="T. (P.) varipennis" id="ABBRID0ENSAG" xlink:type="simple">var</abbrev></italic>, <tp:taxon-name><tp:taxon-name-part taxon-name-part-type="genus">Tipula</tp:taxon-name-part> (<tp:taxon-name-part taxon-name-part-type="subgenus">Pterelachisus</tp:taxon-name-part>) <tp:taxon-name-part taxon-name-part-type="species">varipennis</tp:taxon-name-part></tp:taxon-name>; <italic><abbrev xmlns:xlink="http://www.w3.org/1999/xlink" xlink:title="T. (P.) submarmorata" id="ABBRID0EBTAG" xlink:type="simple">sub</abbrev></italic>, <tp:taxon-name><tp:taxon-name-part taxon-name-part-type="genus">Tipula</tp:taxon-name-part> (<tp:taxon-name-part taxon-name-part-type="subgenus">Pterelachisus</tp:taxon-name-part>) <tp:taxon-name-part taxon-name-part-type="species">submarmorata</tp:taxon-name-part></tp:taxon-name>; <italic><abbrev xmlns:xlink="http://www.w3.org/1999/xlink" xlink:title="T. (P.) stenostyla" id="ABBRID0EUTAG" xlink:type="simple">ste-s</abbrev></italic>, <tp:taxon-name><tp:taxon-name-part taxon-name-part-type="genus">Tipula</tp:taxon-name-part> (<tp:taxon-name-part taxon-name-part-type="subgenus">Pterelachisus</tp:taxon-name-part>) <tp:taxon-name-part taxon-name-part-type="species">stenostyla</tp:taxon-name-part></tp:taxon-name>; <italic><abbrev xmlns:xlink="http://www.w3.org/1999/xlink" xlink:title="T. (P.) pseudovariipennis" id="ABBRID0EHUAG" xlink:type="simple">pse</abbrev></italic>, <tp:taxon-name><tp:taxon-name-part taxon-name-part-type="genus">Tipula</tp:taxon-name-part> (<tp:taxon-name-part taxon-name-part-type="subgenus">Pterelachisus</tp:taxon-name-part>) <tp:taxon-name-part taxon-name-part-type="species">pseudovariipennis</tp:taxon-name-part></tp:taxon-name>; <italic><abbrev xmlns:xlink="http://www.w3.org/1999/xlink" xlink:title="T. (P.) octomaculata" id="ABBRID0E1UAG" xlink:type="simple">oct</abbrev></italic>, <tp:taxon-name><tp:taxon-name-part taxon-name-part-type="genus">Tipula</tp:taxon-name-part> (<tp:taxon-name-part taxon-name-part-type="subgenus">Pterelachisus</tp:taxon-name-part>) <tp:taxon-name-part taxon-name-part-type="species">octomaculata</tp:taxon-name-part></tp:taxon-name>; <italic><abbrev xmlns:xlink="http://www.w3.org/1999/xlink" xlink:title="T. (P.) mutila" id="ABBRID0ENVAG" xlink:type="simple">mut</abbrev></italic>, <tp:taxon-name><tp:taxon-name-part taxon-name-part-type="genus">Tipula</tp:taxon-name-part> (<tp:taxon-name-part taxon-name-part-type="subgenus">Pterelachisus</tp:taxon-name-part>) <tp:taxon-name-part taxon-name-part-type="species">mutila</tp:taxon-name-part></tp:taxon-name>; <italic><abbrev xmlns:xlink="http://www.w3.org/1999/xlink" xlink:title="T. (P.) jutlandica" id="ABBRID0EAWAG" xlink:type="simple">jut</abbrev></italic>, <tp:taxon-name><tp:taxon-name-part taxon-name-part-type="genus">Tipula</tp:taxon-name-part> (<tp:taxon-name-part taxon-name-part-type="subgenus">Pterelachisus</tp:taxon-name-part>) <tp:taxon-name-part taxon-name-part-type="species">jutlandica</tp:taxon-name-part></tp:taxon-name>; <italic><abbrev xmlns:xlink="http://www.w3.org/1999/xlink" xlink:title="T. (P.) arctica" id="ABBRID0ETWAG" xlink:type="simple">arc</abbrev></italic>, <tp:taxon-name><tp:taxon-name-part taxon-name-part-type="genus">Tipula</tp:taxon-name-part> (<tp:taxon-name-part taxon-name-part-type="subgenus">Pterelachisus</tp:taxon-name-part>) <tp:taxon-name-part taxon-name-part-type="species">arctica</tp:taxon-name-part></tp:taxon-name>; <italic><abbrev xmlns:xlink="http://www.w3.org/1999/xlink" xlink:title="T. (P.) canadensis" id="ABBRID0EGXAG" xlink:type="simple">can</abbrev></italic>, <tp:taxon-name><tp:taxon-name-part taxon-name-part-type="genus">Tipula</tp:taxon-name-part> (<tp:taxon-name-part taxon-name-part-type="subgenus">Pterelachisus</tp:taxon-name-part>) <tp:taxon-name-part taxon-name-part-type="species">canadensis</tp:taxon-name-part></tp:taxon-name>.</p></fn></table-wrap-foot></table-wrap><fig id="F1" position="float" orientation="portrait"><label>Figures 1–13.</label><caption><p>
          <tp:taxon-name><tp:taxon-name-part taxon-name-part-type="genus">Tipula</tp:taxon-name-part> (<tp:taxon-name-part taxon-name-part-type="subgenus">Vestiplex</tp:taxon-name-part>) <tp:taxon-name-part taxon-name-part-type="species">bicalcarata</tp:taxon-name-part></tp:taxon-name> <bold>1</bold> thorax, lateral view <bold>2</bold> thorax, dorsal view <bold>3</bold> head, dorsal view <bold>4</bold> wing <bold>5</bold> abdomen and hypopygium, lateral view <bold>6</bold> hypopygium, lateral view <bold>7</bold> hypopygium, lateral view <bold>8</bold> hypopygium, dorsal view <bold>9</bold> hypopygium, ventral view <bold>10</bold> tergite nine, ventral view <bold>11</bold> inner gonostylus and outer gonostylus <bold>12</bold> sperm pump, lateral view <bold>13</bold> sperm pump, dorsal view. Abbreviation: <abbrev xmlns:xlink="http://www.w3.org/1999/xlink" xlink:title="anterior immovable apodeme" id="ABBRID0EZ2AG" xlink:type="simple">AIA</abbrev>, anterior immovable apodeme; <abbrev xmlns:xlink="http://www.w3.org/1999/xlink" xlink:title="compressor apodeme" id="ABBRID0E42AG" xlink:type="simple">CA</abbrev>, compressor apodeme; <abbrev xmlns:xlink="http://www.w3.org/1999/xlink" xlink:title="gonocoxite" id="ABBRID0EB3AG" xlink:type="simple">goncx</abbrev>, gonocoxite; <abbrev xmlns:xlink="http://www.w3.org/1999/xlink" xlink:title="inner gonostylus" id="ABBRID0EF3AG" xlink:type="simple">i gonst</abbrev>, inner gonostylus; <abbrev xmlns:xlink="http://www.w3.org/1999/xlink" xlink:title="outer gonostylus" id="ABBRID0EJ3AG" xlink:type="simple">o gonst</abbrev>, outer gonostylus; <abbrev xmlns:xlink="http://www.w3.org/1999/xlink" xlink:title="posterior immovable apodeme" id="ABBRID0EN3AG" xlink:type="simple">PIA</abbrev>, posterior immovable apodeme.</p></caption><graphic xmlns:xlink="http://www.w3.org/1999/xlink" xlink:href="zookeys-658-063-g001.jpg" position="float" orientation="portrait" xlink:type="simple" id="oo_123569.jpg"/></fig></tp:treatment-sec></tp:taxon-treatment>
